# Supplementary material for: Molecular Characterization of Advanced Colorectal Cancer Using Serum Proteomics and Metabolomics
Source: Front Mol Biosci. 2021 Jul 27;8:687229. doi: 10.3389/fmolb.2021.687229 (PMC8353147; doi:10.3389/fmolb.2021.687229)
Supplement: Supplementary file 2 [file Table1.XLSX]

## Sheet: Table S1
Table S1 List of the detected 551 proteins in the present study
ID	PG.ProteinDescriptions	PG.Genes	unique_pep	Gene Name	PANTHER Protein Class
E7EX60	Neuropilin-1	NRP1	0	Neuropilin-1	calcium-binding protein(PC00060)
P05109	Protein S100-A8	S100A8	4	Protein S100-A8;S100A8;ortholog	calcium-binding protein(PC00060)
P06702	Protein S100-A9	S100A9	4	Protein S100-A9;S100A9;ortholog	calcium-binding protein(PC00060)
P31151	Protein S100-A7	S100A7	1	Protein S100-A7;S100A7;ortholog	calcium-binding protein(PC00060)
A6NMY6	Putative annexin A2-like protein	ANXA2P2	0	Putative annexin A2-like protein;ANXA2P2;ortholog	calcium-binding protein(PC00060)
P80511	Protein S100-A12	S100A12	1	Protein S100-A12;S100A12;ortholog	calcium-binding protein(PC00060)
P43121	Cell surface glycoprotein MUC18	MCAM	1	Cell surface glycoprotein MUC18;MCAM;ortholog	cell adhesion molecule (PC00069)
Q15582	Transforming growth factor-beta-induced protein ig-h3	TGFBI	0	Transforming growth factor-beta-induced protein ig-h3;TGFBI;ortholog	cell adhesion molecule (PC00069)
P05556	Integrin beta-1	ITGB1	1	Integrin beta-1;ITGB1;ortholog	cell adhesion molecule (PC00069)
Q14126	Desmoglein-2	DSG2	2	Desmoglein-2;DSG2;ortholog	cell adhesion molecule (PC00069)
Q9BYE9	Cadherin-related family member 2	CDHR2	3	Cadherin-related family member 2;CDHR2;ortholog	cell adhesion molecule (PC00069)
Q02413	Desmoglein-1	DSG1	1	Desmoglein-1;DSG1;ortholog	cell adhesion molecule (PC00069)
H0YL90	Immunoglobulin superfamily-containing leucine-rich repeat protein (Fragment)	ISLR	2	Immunoglobulin superfamily-containing leucine-rich repeat protein (Fragment)	cell adhesion molecule(PC00069)
B1ALD9	Periostin	POSTN	1	Periostin	cell adhesion molecule(PC00069)
A0A0C4DG84	Anthrax toxin receptor 2	ANTXR2	2	Anthrax toxin receptor 2	cell adhesion molecule(PC00069)
F5GXJ9	CD166 antigen	ALCAM	1	CD166 antigen	cell adhesion molecule(PC00069)
A0A3B3ISU0	Desmocollin-2	DSC2	1	Desmocollin-2	cell adhesion molecule(PC00069)
P14625	Endoplasmin	HSP90B1	2	Endoplasmin;HSP90B1;ortholog	chaperone (PC00072)
P06748	Nucleophosmin	NPM1	1	Nucleophosmin;NPM1;ortholog	chaperone (PC00072)
P07900	Heat shock protein HSP 90-alpha	HSP90AA1	4	Heat shock protein HSP 90-alpha;HSP90AA1;ortholog	chaperone (PC00072)
P08238	Heat shock protein HSP 90-beta	HSP90AB1	2	Heat shock protein HSP 90-beta;HSP90AB1;ortholog	chaperone (PC00072)
K7EJB9	Calreticulin (Fragment)	CALR	1	Calreticulin (Fragment)	chaperone(PC00072)
A0A087WYT3	Prostaglandin E synthase 3	PTGES3	1	Prostaglandin E synthase 3	chaperone(PC00072)
P02741	C-reactive protein	CRP	3	C-reactive protein	cytoskeletal protein (PC00085)
P06396-2	Isoform 2 of Gelsolin	GSN	0	Isoform 2 of Gelsolin	cytoskeletal protein (PC00085)
A0A1B0GV47	Kinesin-like protein KIF21A (Fragment)	KIF21A	1	Kinesin-like protein KIF21A (Fragment)	cytoskeletal protein (PC00085)
A0A024QZ42	HCG1985580, isoform CRA_c	PDCD6	2	HCG1985580, isoform CRA_c	cytoskeletal protein (PC00085)
K7EJ44	Profilin	PFN1	2	Profilin	cytoskeletal protein (PC00085)
H0Y2Y8	Zyxin (Fragment)	ZYX	2	Zyxin (Fragment)	cytoskeletal protein (PC00085)
F5H5D3	Tubulin alpha chain	TUBA1C	0	Tubulin alpha chain	cytoskeletal protein (PC00085)
P06396	Gelsolin	GSN	4	Gelsolin;GSN;ortholog	cytoskeletal protein(PC00085)
P13796	Plastin-2	LCP1	8	Plastin-2;LCP1;ortholog	cytoskeletal protein(PC00085)
P60709	Actin, cytoplasmic 1	ACTB	0	Actin, cytoplasmic 1;ACTB;ortholog	cytoskeletal protein(PC00085)
P68032	Actin, alpha cardiac muscle 1	ACTC1	0	Actin, alpha cardiac muscle 1;ACTC1;ortholog	cytoskeletal protein(PC00085)
Q86YZ3	Hornerin	HRNR	12	Hornerin;HRNR;ortholog	cytoskeletal protein(PC00085)
P37802	Transgelin-2	TAGLN2	2	Transgelin-2;TAGLN2;ortholog	cytoskeletal protein(PC00085)
P15924	Desmoplakin	DSP	3	Desmoplakin;DSP;ortholog	cytoskeletal protein(PC00085)
P20930	Filaggrin	FLG	3	Filaggrin;FLG;ortholog	cytoskeletal protein(PC00085)
P07437	Tubulin beta chain	TUBB	2	Tubulin beta chain;TUBB;ortholog	cytoskeletal protein(PC00085)
Q5D862	Filaggrin-2	FLG2	2	Filaggrin-2;FLG2;ortholog	cytoskeletal protein(PC00085)
A0A075B6H7	Probable non-functional immunoglobulin kappa variable 3-7	IGKV3-7	2	Immunoglobulin kappa variable 3-7 (non-functional) (Fragment);IGKV3-7;ortholog	defense/immunity protein (PC00090)
A0A075B6H9	Immunoglobulin lambda variable 4-69	IGLV4-69	2	Immunoglobulin lambda variable 4-69;IGLV4-69;ortholog	defense/immunity protein (PC00090)
A0A075B6I9	Immunoglobulin lambda variable 7-46	IGLV7-46	1	Immunoglobulin lambda variable 7-46;IGLV7-46;ortholog	defense/immunity protein (PC00090)
A0A075B6J9	Immunoglobulin lambda variable 2-18	IGLV2-18	4	Immunoglobulin lambda variable 2-18;IGLV2-18;ortholog	defense/immunity protein (PC00090)
A0A075B6K2	Immunoglobulin lambda variable 3-12	IGLV3-12	1	Immunoglobulin lambda variable 3-12;IGLV3-12;ortholog	defense/immunity protein (PC00090)
A0A075B6K4	Immunoglobulin lambda variable 3-10	IGLV3-10	2	Immunoglobulin lambda variable 3-10;IGLV3-10;ortholog	defense/immunity protein (PC00090)
A0A075B6K5	Immunoglobulin lambda variable 3-9	IGLV3-9	4	Immunoglobulin lambda variable 3-9;IGLV3-9;ortholog	defense/immunity protein (PC00090)
A0A075B6Q5	Immunoglobulin heavy variable 3-64	IGHV3-64	1	Immunoglobulin heavy variable 3-64;IGHV3-64;ortholog	defense/immunity protein (PC00090)
A0A075B6R9	Probable non-functional immunoglobulin kappa variable 2D-24	IGKV2D-24	3	Immunoglobulin kappa variable 2D-24 (non-functional) (Fragment);IGKV2D-24;ortholog	defense/immunity protein (PC00090)
A0A075B6S9	Probable non-functional immunoglobulinn kappa variable 1-37	IGKV1-37	1	Immunoglobulin kappa variable 1-37 (non-functional) (Fragment);IGKV1-37;ortholog	defense/immunity protein (PC00090)
A0A075B7B8	Immunoglobulin heavy variable 3/OR16-12 (non-functional) (Fragment)	IGHV3OR16-12	3	Immunoglobulin heavy variable 3/OR16-12 (non-functional) (Fragment);IGHV3OR16-12;ortholog	defense/immunity protein (PC00090)
A0A075B7D0	Immunoglobulin heavy variable 1/OR15-1 (non-functional) (Fragment)	IGHV1OR15-1	4	Immunoglobulin heavy variable 1/OR15-1 (non-functional) (Fragment);IGHV1OR15-1;ortholog	defense/immunity protein (PC00090)
A0A075B7D8	Immunoglobulin heavy variable 3/OR15-7 (pseudogene) (Fragment)	IGHV3OR15-7	1	Immunoglobulin heavy variable 3/OR15-7 (pseudogene) (Fragment);IGHV3OR15-7;ortholog	defense/immunity protein (PC00090)
A0A0A0MRZ8	Immunoglobulin kappa variable 3D-11	IGKV3D-11	3	Immunoglobulin kappa variable 3D-11;IGKV3D-11;ortholog	defense/immunity protein (PC00090)
A0A0A0MS14	Immunoglobulin heavy variable 1-45	IGHV1-45	2	Immunoglobulin heavy variable 1-45;IGHV1-45;ortholog	defense/immunity protein (PC00090)
A0A0A0MS15	Immunoglobulin heavy variable 3-49	IGHV3-49	3	Immunoglobulin heavy variable 3-49;IGHV3-49;ortholog	defense/immunity protein (PC00090)
A0A0A0MT36	Immunoglobulin kappa variable 6D-21	IGKV6D-21	0	Immunoglobulin kappa variable 6D-21;IGKV6D-21;ortholog	defense/immunity protein (PC00090)
A0A0B4J1U7	Immunoglobulin heavy variable 6-1	IGHV6-1	2	Immunoglobulin heavy variable 6-1;IGHV6-1;ortholog	defense/immunity protein (PC00090)
A0A0B4J1V0	Immunoglobulin heavy variable 3-15	IGHV3-15	3	Immunoglobulin heavy variable 3-15;IGHV3-15;ortholog	defense/immunity protein (PC00090)
A0A0B4J1X5	Immunoglobulin heavy variable 3-74	IGHV3-74	1	Immunoglobulin heavy variable 3-74;IGHV3-74;ortholog	defense/immunity protein (PC00090)
A0A0B4J1X8	Immunoglobulin heavy variable 3-43	IGHV3-43	1	Immunoglobulin heavy variable 3-43;IGHV3-43;ortholog	defense/immunity protein (PC00090)
A0A0B4J1Y8	Immunoglobulin lambda variable 9-49	IGLV9-49	2	Immunoglobulin lambda variable 9-49;IGLV9-49;ortholog	defense/immunity protein (PC00090)
A0A0B4J2H0	Immunoglobulin heavy variable 1-69D	IGHV1-69D	2	Immunoglobulin heavy variable 1-69D;IGHV1-69D;ortholog	defense/immunity protein (PC00090)
A0A0C4DH24	Immunoglobulin kappa variable 6-21	IGKV6-21	1	Immunoglobulin kappa variable 6-21;IGKV6-21;ortholog	defense/immunity protein (PC00090)
A0A0C4DH25	Immunoglobulin kappa variable 3D-20	IGKV3D-20	2	Immunoglobulin kappa variable 3D-20;IGKV3D-20;ortholog	defense/immunity protein (PC00090)
A0A0C4DH31	Immunoglobulin heavy variable 1-18	IGHV1-18	3	Immunoglobulin heavy variable 1-18;IGHV1-18;ortholog	defense/immunity protein (PC00090)
A0A0C4DH34	Immunoglobulin heavy variable 4-28	IGHV4-28	4	Immunoglobulin heavy variable 4-28;IGHV4-28;ortholog	defense/immunity protein (PC00090)
A0A0C4DH35	Probable non-functional immunoglobulin heavy variable 3-35	IGHV3-35	2	Immunoglobulin heavy variable 3-35 (non-functional) (Fragment);IGHV3-35;ortholog	defense/immunity protein (PC00090)
A0A0C4DH36	Probable non-functional immunoglobulin heavy variable 3-38	IGHV3-38	3	Immunoglobulin heavy variable 3-38 (non-functional) (Fragment);IGHV3-38;ortholog	defense/immunity protein (PC00090)
A0A0C4DH38	Immunoglobulin heavy variable 5-51	IGHV5-51	3	Immunoglobulin heavy variable 5-51;IGHV5-51;ortholog	defense/immunity protein (PC00090)
A0A0C4DH67	Immunoglobulin kappa variable 1-8	IGKV1-8	1	Immunoglobulin kappa variable 1-8;IGKV1-8;ortholog	defense/immunity protein (PC00090)
A0A0G2JRQ6	Ig-like domain-containing protein (Fragment)		2	Uncharacterized protein (Fragment);unassigned;ortholog	defense/immunity protein (PC00090)
A0A0J9YX35	Immunoglobulin heavy variable 3-64D	IGHV3-64D	2	Immunoglobulin heavy variable 3-64D;IGHV3-64D;ortholog	defense/immunity protein (PC00090)
P01591	Immunoglobulin J chain	JCHAIN	2	Immunoglobulin J chain;JCHAIN;ortholog	defense/immunity protein (PC00090)
P01597	Immunoglobulin kappa variable 1-39	IGKV1-39	1	Immunoglobulin kappa variable 1-39;IGKV1-39;ortholog	defense/immunity protein (PC00090)
P01599	Immunoglobulin kappa variable 1-17	IGKV1-17	1	Immunoglobulin kappa variable 1-17;IGKV1-17;ortholog	defense/immunity protein (PC00090)
P01601	Immunoglobulin kappa variable 1D-16	IGKV1D-16	1	Immunoglobulin kappa variable 1D-16;IGKV1D-16;ortholog	defense/immunity protein (PC00090)
P01602	Immunoglobulin kappa variable 1-5	IGKV1-5	1	Immunoglobulin kappa variable 1-5;IGKV1-5;ortholog	defense/immunity protein (PC00090)
P01619	Immunoglobulin kappa variable 3-20	IGKV3-20	2	Immunoglobulin kappa variable 3-20;IGKV3-20;ortholog	defense/immunity protein (PC00090)
P01624	Immunoglobulin kappa variable 3-15	IGKV3-15	0	Immunoglobulin kappa variable 3-15;IGKV3-15;ortholog	defense/immunity protein (PC00090)
P01699	Immunoglobulin lambda variable 1-44	IGLV1-44	1	Immunoglobulin lambda variable 1-44;IGLV1-44;ortholog	defense/immunity protein (PC00090)
P01700	Immunoglobulin lambda variable 1-47	IGLV1-47	1	Immunoglobulin lambda variable 1-47;IGLV1-47;ortholog	defense/immunity protein (PC00090)
P01701	Immunoglobulin lambda variable 1-51	IGLV1-51	5	Immunoglobulin lambda variable 1-51;IGLV1-51;ortholog	defense/immunity protein (PC00090)
P01703	Immunoglobulin lambda variable 1-40	IGLV1-40	3	Immunoglobulin lambda variable 1-40;IGLV1-40;ortholog	defense/immunity protein (PC00090)
P01706	Immunoglobulin lambda variable 2-11	IGLV2-11	3	Immunoglobulin lambda variable 2-11;IGLV2-11;ortholog	defense/immunity protein (PC00090)
P01714	Immunoglobulin lambda variable 3-19	IGLV3-19	6	Immunoglobulin lambda variable 3-19;IGLV3-19;ortholog	defense/immunity protein (PC00090)
P01715	Immunoglobulin lambda variable 3-1	IGLV3-1	3	Immunoglobulin lambda variable 3-1;IGLV3-1;ortholog	defense/immunity protein (PC00090)
P01717	Immunoglobulin lambda variable 3-25	IGLV3-25	1	Immunoglobulin lambda variable 3-25;IGLV3-25;ortholog	defense/immunity protein (PC00090)
P01721	Immunoglobulin lambda variable 6-57	IGLV6-57	3	Immunoglobulin lambda variable 6-57;IGLV6-57;ortholog	defense/immunity protein (PC00090)
P01742	Immunoglobulin heavy variable 1-69	IGHV1-69	2	Immunoglobulin heavy variable 1-69;IGHV1-69;ortholog	defense/immunity protein (PC00090)
P01743	Immunoglobulin heavy variable 1-46	IGHV1-46	2	Immunoglobulin heavy variable 1-46;IGHV1-46;ortholog	defense/immunity protein (PC00090)
P01764	Immunoglobulin heavy variable 3-23	IGHV3-23	1	Immunoglobulin heavy variable 3-23;IGHV3-23;ortholog	defense/immunity protein (PC00090)
P01780	Immunoglobulin heavy variable 3-7	IGHV3-7	3	Immunoglobulin heavy variable 3-7;IGHV3-7;ortholog	defense/immunity protein (PC00090)
P01782	Immunoglobulin heavy variable 3-9	IGHV3-9	2	Immunoglobulin heavy variable 3-9;IGHV3-9;ortholog	defense/immunity protein (PC00090)
P01817	Immunoglobulin heavy variable 2-5	IGHV2-5	5	Immunoglobulin heavy variable 2-5;IGHV2-5;ortholog	defense/immunity protein (PC00090)
P01834	Immunoglobulin kappa constant	IGKC	2	Immunoglobulin kappa constant;IGKC;ortholog	defense/immunity protein (PC00090)
P01871	Immunoglobulin heavy constant mu	IGHM	1	Immunoglobulin heavy constant mu;IGHM;ortholog	defense/immunity protein (PC00090)
P01877	Immunoglobulin heavy constant alpha 2	IGHA2	1	Immunoglobulin heavy constant alpha 2;IGHA2;ortholog	defense/immunity protein (PC00090)
P04217	Alpha-1B-glycoprotein	A1BG	0	Alpha-1B-glycoprotein;A1BG;ortholog	defense/immunity protein (PC00090)
P04430	Immunoglobulin kappa variable 1-16	IGKV1-16	1	Immunoglobulin kappa variable 1-16;IGKV1-16;ortholog	defense/immunity protein (PC00090)
P06312	Immunoglobulin kappa variable 4-1	IGKV4-1	2	Immunoglobulin kappa variable 4-1;IGKV4-1;ortholog	defense/immunity protein (PC00090)
P06331	Immunoglobulin heavy variable 4-34	IGHV4-34	2	Immunoglobulin heavy variable 4-34;IGHV4-34;ortholog	defense/immunity protein (PC00090)
P0DOY2	Immunoglobulin lambda constant 2	IGLC2	0	Immunoglobulin lambda constant 2;IGLC2;ortholog	defense/immunity protein (PC00090)
P15814	Immunoglobulin lambda-like polypeptide 1	IGLL1	2	Immunoglobulin lambda-like polypeptide 1;IGLL1;ortholog	defense/immunity protein (PC00090)
P23083	Immunoglobulin heavy variable 1-2	IGHV1-2	3	Immunoglobulin heavy variable 1-2;IGHV1-2;ortholog	defense/immunity protein (PC00090)
P80748	Immunoglobulin lambda variable 3-21	IGLV3-21	4	Immunoglobulin lambda variable 3-21;IGLV3-21;ortholog	defense/immunity protein (PC00090)
A0A075B6I1	Immunoglobulin lambda variable 4-60	IGLV4-60	2	Immunoglobulin lambda variable 4-60;IGLV4-60;ortholog	defense/immunity protein (PC00090)
A0A0B4J2D9	Immunoglobulin kappa variable 1D-13	IGKV1D-13	2	Immunoglobulin kappa variable 1D-13;IGKV1D-13;ortholog	defense/immunity protein (PC00090)
A0A0C4DH32	Immunoglobulin heavy variable 3-20	IGHV3-20	2	Immunoglobulin heavy variable 3-20;IGHV3-20;ortholog	defense/immunity protein (PC00090)
P01704	Immunoglobulin lambda variable 2-14	IGLV2-14	3	Immunoglobulin lambda variable 2-14;IGLV2-14;ortholog	defense/immunity protein (PC00090)
P01718	Immunoglobulin lambda variable 3-27	IGLV3-27	1	Immunoglobulin lambda variable 3-27;IGLV3-27;ortholog	defense/immunity protein (PC00090)
A0A075B6I4	Immunoglobulin lambda variable 10-54	IGLV10-54	2	Immunoglobulin lambda variable 10-54;IGLV10-54;ortholog	defense/immunity protein (PC00090)
Q6UXB8	Peptidase inhibitor 16	PI16	4	Peptidase inhibitor 16;PI16;ortholog	defense/immunity protein (PC00090)
A0A075B6I0	Immunoglobulin lambda variable 8-61	IGLV8-61	2	Immunoglobulin lambda variable 8-61;IGLV8-61;ortholog	defense/immunity protein (PC00090)
A0A0C4DH29	Immunoglobulin heavy variable 1-3	IGHV1-3	3	Immunoglobulin heavy variable 1-3;IGHV1-3;ortholog	defense/immunity protein (PC00090)
A0A087WYE8	Immunoglobulin heavy variable 1/OR21-1 (non-functional) (Fragment)	IGHV1OR21-1	1	Immunoglobulin heavy variable 1/OR21-1 (non-functional) (Fragment);IGHV1OR21-1;ortholog	defense/immunity protein (PC00090)
A0A087WW87	Immunoglobulin kappa variable 2-40	IGKV2-40	1	Immunoglobulin kappa variable 2-40;IGKV2-40;ortholog	defense/immunity protein (PC00090)
A0A075B6I7	Probable non-functional immunoglobulin lambda variable 5-48	IGLV5-48	1	Immunoglobulin lambda variable 5-48 (non-functional);IGLV5-48;ortholog	defense/immunity protein (PC00090)
P01705	Immunoglobulin lambda variable 2-23	IGLV2-23	2	Immunoglobulin lambda variable 2-23;IGLV2-23;ortholog	defense/immunity protein (PC00090)
A2NJV5	Immunoglobulin kappa variable 2-29	IGKV2-29	2	Immunoglobulin kappa variable 2-29;IGKV2-29;ortholog	defense/immunity protein (PC00090)
A0A0B4J1V6	Immunoglobulin heavy variable 3-73	IGHV3-73	1	Immunoglobulin heavy variable 3-73;IGHV3-73;ortholog	defense/immunity protein (PC00090)
A0A0C4DH33	Immunoglobulin heavy variable 1-24	IGHV1-24	3	Immunoglobulin heavy variable 1-24;IGHV1-24;ortholog	defense/immunity protein (PC00090)
A0A075B6K6	Immunoglobulin lambda variable 4-3	IGLV4-3	1	Immunoglobulin lambda variable 4-3;IGLV4-3;ortholog	defense/immunity protein (PC00090)
A0A0A0MRZ9	Immunoglobulin lambda variable 5-52	IGLV5-52	1	Immunoglobulin lambda variable 5-52;IGLV5-52;ortholog	defense/immunity protein (PC00090)
A0A0C4DH30	Probable non-functional immunoglobulin heavy variable 3-16	IGHV3-16	1	Immunoglobulin heavy variable 3-16 (non-functional) (Fragment);IGHV3-16;ortholog	defense/immunity protein (PC00090)
A0A0C4DH43	Immunoglobulin heavy variable 2-70D	IGHV2-70D	1	Immunoglobulin heavy variable 2-70D;IGHV2-70D;ortholog	defense/immunity protein (PC00090)
Q96RD9	Fc receptor-like protein 5	FCRL5	1	Fc receptor-like protein 5;FCRL5;ortholog	defense/immunity protein (PC00090)
A0A0A0MS08	Immunoglobulin heavy constant gamma 1 (Fragment)	IGHG1	2	Immunoglobulin heavy constant gamma 1 (Fragment)	defense/immunity protein(PC00090)
A0A0B4J231	Immunoglobulin lambda-like polypeptide 5	IGLL5	3	Immunoglobulin lambda-like polypeptide 5	defense/immunity protein(PC00090)
A0A0G2JMB2	Immunoglobulin heavy constant alpha 2 (Fragment)	IGHA2	3	Immunoglobulin heavy constant alpha 2 (Fragment)	defense/immunity protein(PC00090)
A0A0G2JSC0	Immunoglobulin lambda variable 5-45 (Fragment)	IGLV5-45	0	Immunoglobulin lambda variable 5-45 (Fragment)	defense/immunity protein(PC00090)
A0A286YES1	Immunoglobulin heavy constant gamma 3 (Fragment)	IGHG3	14	Immunoglobulin heavy constant gamma 3 (Fragment)	defense/immunity protein(PC00090)
A0A286YEY1	Immunoglobulin heavy constant alpha 1 (Fragment)	IGHA1	9	Immunoglobulin heavy constant alpha 1 (Fragment)	defense/immunity protein(PC00090)
A0A286YEY4	Immunoglobulin heavy constant gamma 2 (Fragment)	IGHG2	6	Immunoglobulin heavy constant gamma 2 (Fragment)	defense/immunity protein(PC00090)
A0A286YFJ8	Immunoglobulin heavy constant gamma 4 (Fragment)	IGHG4	15	Immunoglobulin heavy constant gamma 4 (Fragment)	defense/immunity protein(PC00090)
A0A2Q2TTZ9	Immunoglobulin kappa variable 1-33	IGKV1D-33	5	Immunoglobulin kappa variable 1-33	defense/immunity protein(PC00090)
A0A4W8ZXM2	Immunoglobulin heavy variable 3-72	IGHV3-72	0	Immunoglobulin heavy variable 3-72	defense/immunity protein(PC00090)
A0A5H1ZRQ7	Immunoglobulin lambda constant 7 (Fragment)	IGLC7	2	Immunoglobulin lambda constant 7 (Fragment)	defense/immunity protein(PC00090)
A0A5H1ZRS2	Immunoglobulin kappa variable 2D-28	IGKV2D-28	1	Immunoglobulin kappa variable 2D-28	defense/immunity protein(PC00090)
A0A5H1ZRS9	Immunoglobulin kappa variable 2D-29	IGKV2D-29	3	Immunoglobulin kappa variable 2D-29	defense/immunity protein(PC00090)
F5H6I0	Beta-2-microglobulin	B2M	4	Beta-2-microglobulin	defense/immunity protein(PC00090)
J3KPA1	Cysteine-rich secretory protein 3	CRISP3	2	Cysteine-rich secretory protein 3	defense/immunity protein(PC00090)
P04217-2	Isoform 2 of Alpha-1B-glycoprotein	A1BG	1	Isoform 2 of Alpha-1B-glycoprotein	defense/immunity protein(PC00090)
A0A0A0MS09	Immunoglobulin heavy constant delta (Fragment)	IGHD	13	Immunoglobulin heavy constant delta (Fragment)	defense/immunity protein(PC00090)
H0Y755	Low affinity immunoglobulin gamma Fc region receptor III-A (Fragment)	FCGR3A	1	Low affinity immunoglobulin gamma Fc region receptor III-A (Fragment)	defense/immunity protein(PC00090)
Q5VZR0	Golgi-associated plant pathogenesis-related protein 1	GLIPR2	1	Golgi-associated plant pathogenesis-related protein 1	defense/immunity protein(PC00090)
K4DIA0	ICOS ligand	ICOSLG	1	ICOS ligand	defense/immunity protein(PC00090)
A0A087X0I0	Tenascin-X	TNXB	5	Tenascin-X	extracellular matrix protein(PC00102)
O75882	Attractin	ATRN	2	Attractin;ATRN;ortholog	extracellular matrix protein(PC00102)
P04275	von Willebrand factor	VWF	72	von Willebrand factor;VWF;ortholog	extracellular matrix protein(PC00102)
P09486	SPARC	SPARC	1	SPARC;SPARC;ortholog	extracellular matrix protein(PC00102)
P11226	Mannose-binding protein C	MBL2	5	Mannose-binding protein C;MBL2;ortholog	extracellular matrix protein(PC00102)
P98160	Basement membrane-specific heparan sulfate proteoglycan core protein	HSPG2	15	Basement membrane-specific heparan sulfate proteoglycan core protein;HSPG2;ortholog	extracellular matrix protein(PC00102)
Q12805	EGF-containing fibulin-like extracellular matrix protein 1	EFEMP1	2	EGF-containing fibulin-like extracellular matrix protein 1;EFEMP1;ortholog	extracellular matrix protein(PC00102)
Q9Y6R7	IgGFc-binding protein	FCGBP	2	IgGFc-binding protein;FCGBP;ortholog	extracellular matrix protein(PC00102)
F5H4N6	Glutamate receptor-interacting protein 1 (Fragment)	GRIP1	1	Glutamate receptor-interacting protein 1 (Fragment)	extracellular matrix protein(PC00102)
C9JD84	Latent-transforming growth factor beta-binding protein 1	LTBP1	5	Latent-transforming growth factor beta-binding protein 1	extracellular matrix protein(PC00102)
J3QSU6	Tenascin	TNC	0	Tenascin	extracellular matrix protein(PC00102)
Q14515	SPARC-like protein 1	SPARCL1	4	SPARC-like protein 1;SPARCL1;ortholog	extracellular matrix protein(PC00102)
A0A087X0S5	Collagen alpha-1(VI) chain	COL6A1	5	Collagen alpha-1(VI) chain	extracellular matrix protein(PC00102)
E7ENL6	Collagen alpha-3(VI) chain	COL6A3	1	Collagen alpha-3(VI) chain	extracellular matrix protein(PC00102)
J3KQ66	Reelin	RELN	1	Reelin	extracellular matrix protein(PC00102)
Q7Z7M0	Multiple epidermal growth factor-like domains protein 8	MEGF8	2	Multiple epidermal growth factor-like domains protein 8;MEGF8;ortholog	extracellular matrix protein(PC00102)
P39060	Collagen alpha-1(XVIII) chain	COL18A1	1	Collagen alpha-1(XVIII) chain;COL18A1;ortholog	extracellular matrix protein(PC00102)
E7EPA6	Laminin subunit beta-1	LAMB1	1	Laminin subunit beta-1	extracellular matrix protein(PC00102)
A0A087X1T7	Aggrecan core protein	ACAN	1	Aggrecan core protein	extracellular matrix protein(PC00102)
H0YND0	Fibrillin-1 (Fragment)	FBN1	1	Fibrillin-1 (Fragment)	extracellular matrix protein(PC00102)
C9JC84	Fibrinogen gamma chain	FGG	14	Fibrinogen gamma chain	intercellular signal molecule(PC00207)
O75636	Ficolin-3	FCN3	1	Ficolin-3;FCN3;ortholog	intercellular signal molecule(PC00207)
P02675	Fibrinogen beta chain	FGB	5	Fibrinogen beta chain;FGB;ortholog	intercellular signal molecule(PC00207)
P02751	Fibronectin	FN1	0	Fibronectin;FN1;ortholog	intercellular signal molecule(PC00207)
P02775	Platelet basic protein	PPBP	5	Platelet basic protein;PPBP;ortholog	intercellular signal molecule(PC00207)
P02776	Platelet factor 4	PF4	1	Platelet factor 4;PF4;ortholog	intercellular signal molecule(PC00207)
P05452	Tetranectin	CLEC3B	1	Tetranectin;CLEC3B;ortholog	intercellular signal molecule(PC00207)
P55103	Inhibin beta C chain	INHBC	5	Inhibin beta C chain;INHBC;ortholog	intercellular signal molecule(PC00207)
Q15485	Ficolin-2	FCN2	1	Ficolin-2;FCN2;ortholog	intercellular signal molecule(PC00207)
P55774	C-C motif chemokine 18	CCL18	2	C-C motif chemokine 18;CCL18;ortholog	intercellular signal molecule(PC00207)
Q9Y5C1	Angiopoietin-related protein 3	ANGPTL3	3	Angiopoietin-related protein 3;ANGPTL3;ortholog	intercellular signal molecule(PC00207)
A0A087X089	C-C motif chemokine	CCL14	2	C-C motif chemokine	intercellular signal molecule(PC00207)
Q08830	Fibrinogen-like protein 1	FGL1	2	Fibrinogen-like protein 1;FGL1;ortholog	intercellular signal molecule(PC00207)
A0A494BZU0	Interleukin-6 receptor subunit beta	IL6ST	1	Interleukin-6 receptor subunit beta	intercellular signal molecule(PC00207)
P10451	Osteopontin	SPP1	1	Osteopontin;SPP1;ortholog	intercellular signal molecule(PC00207)
P13473	Lysosome-associated membrane glycoprotein 2	LAMP2	1	Lysosome-associated membrane glycoprotein 2;LAMP2;ortholog	membrane traffic protein(PC00150)
P11279	Lysosome-associated membrane glycoprotein 1	LAMP1	1	Lysosome-associated membrane glycoprotein 1;LAMP1;ortholog	membrane traffic protein(PC00150)
P07307	Asialoglycoprotein receptor 2	ASGR2	1	Asialoglycoprotein receptor 2;ASGR2;ortholog	membrane traffic protein(PC00150)
P11717	Cation-independent mannose-6-phosphate receptor	IGF2R	4	Cation-independent mannose-6-phosphate receptor;IGF2R;ortholog	membrane traffic protein(PC00150)
A0A087WV45	Transthyretin	TTR	3	Transthyretin	metabolite interconversion enzyme (PC00262)
A0A087X1J7	Glutathione peroxidase	GPX3	6	Glutathione peroxidase	metabolite interconversion enzyme (PC00262)
A0A0A0MRJ7	Coagulation factor V	F5	42	Coagulation factor V	metabolite interconversion enzyme (PC00262)
A0A5F9ZHM4	L-lactate dehydrogenase B chain	LDHB	1	L-lactate dehydrogenase B chain	metabolite interconversion enzyme (PC00262)
D6RAD3	Inorganic pyrophosphatase 2, mitochondrial	PPA2	1	Inorganic pyrophosphatase 2, mitochondrial	metabolite interconversion enzyme (PC00262)
O00391	Sulfhydryl oxidase 1	QSOX1	2	Sulfhydryl oxidase 1;QSOX1;ortholog	metabolite interconversion enzyme (PC00262)
P00450	Ceruloplasmin	CP	2	Ceruloplasmin;CP;ortholog	metabolite interconversion enzyme (PC00262)
P04180	Phosphatidylcholine-sterol acyltransferase	LCAT	4	Phosphatidylcholine-sterol acyltransferase;LCAT;ortholog	metabolite interconversion enzyme (PC00262)
P43251	Biotinidase	BTD	3	Biotinidase;BTD;ortholog	metabolite interconversion enzyme (PC00262)
P80108	Phosphatidylinositol-glycan-specific phospholipase D	GPLD1	13	Phosphatidylinositol-glycan-specific phospholipase D;GPLD1;ortholog	metabolite interconversion enzyme (PC00262)
P08294	Extracellular superoxide dismutase [Cu-Zn]	SOD3	6	Extracellular superoxide dismutase [Cu-Zn];SOD3;ortholog	metabolite interconversion enzyme (PC00262)
Q13103	Secreted phosphoprotein 24	SPP2	1	Secreted phosphoprotein 24	metabolite interconversion enzyme (PC00262)
P04040	Catalase	CAT	5	Catalase;CAT;ortholog	metabolite interconversion enzyme (PC00262)
P32119	Peroxiredoxin-2	PRDX2	1	Peroxiredoxin-2;PRDX2;ortholog	metabolite interconversion enzyme (PC00262)
P00488	Coagulation factor XIII A chain	F13A1	3	Coagulation factor XIII A chain;F13A1;ortholog	metabolite interconversion enzyme (PC00262)
E7EUF1	Ectonucleotide pyrophosphatase/phosphodiesterase family member 2	ENPP2	0	Ectonucleotide pyrophosphatase/phosphodiesterase family member 2	metabolite interconversion enzyme (PC00262)
P00338	L-lactate dehydrogenase A chain	LDHA	2	L-lactate dehydrogenase A chain;LDHA;ortholog	metabolite interconversion enzyme (PC00262)
O95479	GDH/6PGL endoplasmic bifunctional protein	H6PD	3	GDH/6PGL endoplasmic bifunctional protein;H6PD;ortholog	metabolite interconversion enzyme (PC00262)
A0A087X0I3	Adenosine deaminase 2	ADA2	0	Adenosine deaminase 2	metabolite interconversion enzyme (PC00262)
D6RE86	Ceruloplasmin (Fragment)	CP	1	Ceruloplasmin (Fragment)	metabolite interconversion enzyme (PC00262)
P30041	Peroxiredoxin-6	PRDX6	2	Peroxiredoxin-6;PRDX6;ortholog	metabolite interconversion enzyme (PC00262)
P00390	Glutathione reductase, mitochondrial	GSR	4	Glutathione reductase, mitochondrial;GSR;ortholog	metabolite interconversion enzyme (PC00262)
Q9BTY2	Plasma alpha-L-fucosidase	FUCA2	1	Plasma alpha-L-fucosidase;FUCA2;ortholog	metabolite interconversion enzyme (PC00262)
H7BYH4	Superoxide dismutase [Cu-Zn]	SOD1	1	Superoxide dismutase [Cu-Zn]	metabolite interconversion enzyme (PC00262)
Q9NY97	N-acetyllactosaminide beta-1,3-N-acetylglucosaminyltransferase 2	B3GNT2	1	N-acetyllactosaminide beta-1,3-N-acetylglucosaminyltransferase 2;B3GNT2;ortholog	metabolite interconversion enzyme (PC00262)
O95497	Pantetheinase	VNN1	2	Pantetheinase;VNN1;ortholog	metabolite interconversion enzyme (PC00262)
E7EUT5	Glyceraldehyde-3-phosphate dehydrogenase	GAPDH	5	Glyceraldehyde-3-phosphate dehydrogenase	metabolite interconversion enzyme (PC00262)
M0R192	Flavin reductase (NADPH)	BLVRB	0	Flavin reductase (NADPH)	metabolite interconversion enzyme (PC00262)
P06733	Alpha-enolase	ENO1	0	Alpha-enolase;ENO1;ortholog	metabolite interconversion enzyme (PC00262)
A0A0A0MSI0	Peroxiredoxin-1 (Fragment)	PRDX1	1	Peroxiredoxin-1 (Fragment)	metabolite interconversion enzyme (PC00262)
P42126	Enoyl-CoA delta isomerase 1, mitochondrial	ECI1	1	Enoyl-CoA delta isomerase 1, mitochondrial;ECI1;ortholog	metabolite interconversion enzyme (PC00262)
P00352	Retinal dehydrogenase 1	ALDH1A1	1	Retinal dehydrogenase 1;ALDH1A1;ortholog	metabolite interconversion enzyme (PC00262)
P06732	Creatine kinase M-type	CKM	2	Creatine kinase M-type;CKM;ortholog	metabolite interconversion enzyme (PC00262)
J3QSF7	Myeloperoxidase (Fragment)	MPO	1	Myeloperoxidase (Fragment)	metabolite interconversion enzyme (PC00262)
A0A0B4J1R6	Transketolase	TKT	1	Transketolase	metabolite interconversion enzyme (PC00262)
A0A2R8Y430	Glutathione synthetase	GSS	1	Glutathione synthetase	metabolite interconversion enzyme (PC00262)
Q9Y251	Heparanase	HPSE	1	Heparanase;HPSE;ortholog	metabolite interconversion enzyme (PC00262)
P00558	Phosphoglycerate kinase 1	PGK1	1	Phosphoglycerate kinase 1;PGK1;ortholog	metabolite interconversion enzyme (PC00262)
E7EM57	Glucose-6-phosphate 1-dehydrogenase (Fragment)	G6PD	1	Glucose-6-phosphate 1-dehydrogenase (Fragment)	metabolite interconversion enzyme (PC00262)
O14556	Glyceraldehyde-3-phosphate dehydrogenase, testis-specific	GAPDHS	1	Glyceraldehyde-3-phosphate dehydrogenase, testis-specific;GAPDHS;ortholog	metabolite interconversion enzyme (PC00262)
O00533	Neural cell adhesion molecule L1-like protein	CHL1	1	Neural cell adhesion molecule L1-like protein	nucleic acid binding protein (PC00171)
E9PIM9	Ribonuclease inhibitor (Fragment)	RNH1	1	Ribonuclease inhibitor (Fragment)	nucleic acid binding protein (PC00171)
O75460	Serine/threonine-protein kinase/endoribonuclease IRE1	ERN1	2	Serine/threonine-protein kinase/endoribonuclease IRE1;ERN1;ortholog	nucleic acid binding protein (PC00171)
P62805	Histone H4	H4C1	2	Histone H4;HIST4H4;ortholog	nucleic acid binding protein (PC00171)
A0A087WYK9	Complement factor H-related protein 3	CFHR3	0	Complement factor H-related protein 3	others
A0A087X106	Keratin, type II cuticular Hb1	KRT81	1	Keratin, type II cuticular Hb1	others
A0A096LPE2	SAA2-SAA4 readthrough	SAA2-SAA4	8	SAA2-SAA4 readthrough	others
A0A0A0MSV6	Complement C1q subcomponent subunit B (Fragment)	C1QB	9	Complement C1q subcomponent subunit B (Fragment)	others
A0A0C4DFP6	Cartilage acidic protein 1	CRTAC1	1	Cartilage acidic protein 1	others
A0A0C4DGN2	Sex hormone-binding globulin (Fragment)	SHBG	0	Sex hormone-binding globulin (Fragment)	others
A0A0G2JL69	Complement C2	C2	0	Complement C2	others
A0A0S2Z4L3	Protein S isoform 2 (Fragment)	PROS1	0	Protein S isoform 2 (Fragment)	others
A0A182DWH7	Selenoprotein P (Fragment)	SELENOP	1	Selenoprotein P (Fragment)	others
A0A3B3IQ51	Complement factor H-related protein 2	CFHR2	0	Complement factor H-related protein 2	others
B4E1Z4	cDNA FLJ55673, highly similar to Complement factor B		0	cDNA FLJ55673, highly similar to Complement factor B	others
D3YTG3	Target of Nesh-SH3	ABI3BP	5	Target of Nesh-SH3	others
G3XAP6	Cartilage oligomeric matrix protein	COMP	1	Cartilage oligomeric matrix protein	others
I3L1J2	Cadherin-5	CDH5	2	Cadherin-5	others
K7ER74	APOC4-APOC2 readthrough (NMD candidate)	APOC4-APOC2	0	APOC4-APOC2 readthrough (NMD candidate)	others
O43866	CD5 antigen-like	CD5L	13	CD5 antigen-like	others
O95445-2	Isoform 2 of Apolipoprotein M	APOM	2	Isoform 2 of Apolipoprotein M	others
P00915	Carbonic anhydrase 1	CA1	0	Carbonic anhydrase 1	others
P01034	Cystatin-C	CST3	8	Cystatin-C	others
P01344	Insulin-like growth factor II	IGF2	3	Insulin-like growth factor II	others
P01833	Polymeric immunoglobulin receptor	PIGR	23	Polymeric immunoglobulin receptor	others
P02042	Hemoglobin subunit delta	HBD	1	Hemoglobin subunit delta	others
P02533	Keratin, type I cytoskeletal 14	KRT14	5	Keratin, type I cytoskeletal 14	others
P02538	Keratin, type II cytoskeletal 6A	KRT6A	1	Keratin, type II cytoskeletal 6A	others
P02647	Apolipoprotein A-I	APOA1	6	Apolipoprotein A-I	others
P02649	Apolipoprotein E	APOE	8	Apolipoprotein E	others
P02671	Fibrinogen alpha chain	FGA	1	Fibrinogen alpha chain	others
P02743	Serum amyloid P-component	APCS	8	Serum amyloid P-component	others
P02745	Complement C1q subcomponent subunit A	C1QA	4	Complement C1q subcomponent subunit A	others
P02747	Complement C1q subcomponent subunit C	C1QC	6	Complement C1q subcomponent subunit C	others
P02748	Complement component C9	C9	20	Complement component C9	others
P02749	Beta-2-glycoprotein 1	APOH	6	Beta-2-glycoprotein 1	others
P02750	Leucine-rich alpha-2-glycoprotein	LRG1	9	Leucine-rich alpha-2-glycoprotein	others
P02760	Protein AMBP	AMBP	3	Protein AMBP	others
P02763	Alpha-1-acid glycoprotein 1	ORM1	14	Alpha-1-acid glycoprotein 1	others
P04003	C4b-binding protein alpha chain	C4BPA	49	C4b-binding protein alpha chain	others
P04004	Vitronectin	VTN	27	Vitronectin	others
P04114	Apolipoprotein B-100	APOB	170	Apolipoprotein B-100	others
P04264	Keratin, type II cytoskeletal 1	KRT1	34	Keratin, type II cytoskeletal 1	others
P05160	Coagulation factor XIII B chain	F13B	16	Coagulation factor XIII B chain	others
P06276	Cholinesterase	BCHE	0	Cholinesterase	others
P06727	Apolipoprotein A-IV	APOA4	38	Apolipoprotein A-IV	others
P07357	Complement component C8 alpha chain	C8A	15	Complement component C8 alpha chain	others
P07358	Complement component C8 beta chain	C8B	2	Complement component C8 beta chain	others
P07360	Complement component C8 gamma chain	C8G	12	Complement component C8 gamma chain	others
P07996	Thrombospondin-1	THBS1	0	Thrombospondin-1	others
P10643	Complement component C7	C7	35	Complement component C7	others
P11021	Endoplasmic reticulum chaperone BiP	HSPA5	11	Endoplasmic reticulum chaperone BiP	others
P11597	Cholesteryl ester transfer protein	CETP	7	Cholesteryl ester transfer protein	others
P13645	Keratin, type I cytoskeletal 10	KRT10	17	Keratin, type I cytoskeletal 10	others
P13671	Complement component C6	C6	31	Complement component C6	others
P14151	L-selectin	SELL	5	L-selectin	others
P14543	Nidogen-1	NID1	6	Nidogen-1	others
P15169	Carboxypeptidase N catalytic chain	CPN1	15	Carboxypeptidase N catalytic chain	others
P18428	Lipopolysaccharide-binding protein	LBP	6	Lipopolysaccharide-binding protein	others
P19320	Vascular cell adhesion protein 1	VCAM1	2	Vascular cell adhesion protein 1	others
P19652	Alpha-1-acid glycoprotein 2	ORM2	9	Alpha-1-acid glycoprotein 2	others
P20851	C4b-binding protein beta chain	C4BPB	3	C4b-binding protein beta chain	others
P23142	Fibulin-1	FBLN1	5	Fibulin-1	others
P25311	Zinc-alpha-2-glycoprotein	AZGP1	5	Zinc-alpha-2-glycoprotein	others
P27169	Serum paraoxonase/arylesterase 1	PON1	6	Serum paraoxonase/arylesterase 1	others
P27918	Properdin	CFP	2	Properdin	others
P34096	Ribonuclease 4	RNASE4	4	Ribonuclease 4	others
P35527	Keratin, type I cytoskeletal 9	KRT9	9	Keratin, type I cytoskeletal 9	others
P35908	Keratin, type II cytoskeletal 2 epidermal	KRT2	17	Keratin, type II cytoskeletal 2 epidermal	others
P51884	Lumican	LUM	8	Lumican	others
P55056	Apolipoprotein C-IV	APOC4	2	Apolipoprotein C-IV	others
P55058	Phospholipid transfer protein	PLTP	1	Phospholipid transfer protein	others
P55290	Cadherin-13	CDH13	0	Cadherin-13	others
P59665	Neutrophil defensin 1	DEFA1	2	Neutrophil defensin 1	others
P68871	Hemoglobin subunit beta	HBB	1	Hemoglobin subunit beta	others
P69905	Hemoglobin subunit alpha	HBA1	2	Hemoglobin subunit alpha	others
Q08380	Galectin-3-binding protein	LGALS3BP	4	Galectin-3-binding protein	others
Q15166	Serum paraoxonase/lactonase 3	PON3	2	Serum paraoxonase/lactonase 3	others
Q15848	Adiponectin	ADIPOQ	3	Adiponectin	others
Q16610	Extracellular matrix protein 1	ECM1	0	Extracellular matrix protein 1	others
Q16706	Alpha-mannosidase 2	MAN2A1	5	Alpha-mannosidase 2	others
Q92496	Complement factor H-related protein 4	CFHR4	3	Complement factor H-related protein 4	others
Q92954-3	Isoform C of Proteoglycan 4	PRG4	0	Isoform C of Proteoglycan 4	others
Q96PD5	N-acetylmuramoyl-L-alanine amidase	PGLYRP2	1	N-acetylmuramoyl-L-alanine amidase	others
Q9BXR6	Complement factor H-related protein 5	CFHR5	9	Complement factor H-related protein 5	others
Q9UHG3	Prenylcysteine oxidase 1	PCYOX1	4	Prenylcysteine oxidase 1	others
A0A0A0MRA3	Titin	TTN	2	Titin	others
C9J8S2	Retinoic acid receptor responder protein 2 (Fragment)	RARRES2	3	Retinoic acid receptor responder protein 2 (Fragment)	others
E7EPG1	Multimerin-1	MMRN1	4	Multimerin-1	others
E7ES19	Thrombospondin-4	THBS4	6	Thrombospondin-4	others
P07998	Ribonuclease pancreatic	RNASE1	1	Ribonuclease pancreatic	others
P0DJI8	Serum amyloid A-1 protein	SAA1	4	Serum amyloid A-1 protein	others
P13647	Keratin, type II cytoskeletal 5	KRT5	0	Keratin, type II cytoskeletal 5	others
P20061	Transcobalamin-1	TCN1	1	Transcobalamin-1	others
P61626	Lysozyme C	LYZ	1	Lysozyme C	others
Q15113	Procollagen C-endopeptidase enhancer 1	PCOLCE	7	Procollagen C-endopeptidase enhancer 1	others
Q6UX71	Plexin domain-containing protein 2	PLXDC2	4	Plexin domain-containing protein 2	others
Q8IWU2	Serine/threonine-protein kinase LMTK2	LMTK2	2	Serine/threonine-protein kinase LMTK2	others
Q9HDC9	Adipocyte plasma membrane-associated protein	APMAP	1	Adipocyte plasma membrane-associated protein	others
A0A1B0GU03	Peptidase A1 domain-containing protein		0	Peptidase A1 domain-containing protein	others
P05019	Insulin-like growth factor I	IGF1	1	Insulin-like growth factor I	others
P40197	Platelet glycoprotein V	GP5	4	Platelet glycoprotein V	others
Q9UNW1	Multiple inositol polyphosphate phosphatase 1	MINPP1	0	Multiple inositol polyphosphate phosphatase 1	others
Q12860	Contactin-1	CNTN1	3	Contactin-1	others
P05362	Intercellular adhesion molecule 1	ICAM1	1	Intercellular adhesion molecule 1	others
P09172	Dopamine beta-hydroxylase	DBH	5	Dopamine beta-hydroxylase	others
A0A087WTE4	Neural cell adhesion molecule 1	NCAM1	0	Neural cell adhesion molecule 1	others
A0A0A0MSA9	Poliovirus receptor	PVR	4	Poliovirus receptor	others
Q9H8L6	Multimerin-2	MMRN2	1	Multimerin-2	others
P08779	Keratin, type I cytoskeletal 16	KRT16	4	Keratin, type I cytoskeletal 16	others
A0A0A0MT69	Immunoglobulin kappa joining 4 (Fragment)	IGKJ4	1	Immunoglobulin kappa joining 4 (Fragment)	others
P62937	Peptidyl-prolyl cis-trans isomerase A	PPIA	0	Peptidyl-prolyl cis-trans isomerase A	others
A0A0G2JI36	HLA class I histocompatibility antigen, A alpha chain	HLA-A	0	HLA class I histocompatibility antigen, A alpha chain	others
P16930	Fumarylacetoacetase	FAH	2	Fumarylacetoacetase	others
A0A3B3IS80	Fructose-bisphosphate aldolase	ALDOB	1	Fructose-bisphosphate aldolase	others
B4DV12	Polyubiquitin-B	UBB	1	Polyubiquitin-B	others
P22897	Macrophage mannose receptor 1	MRC1	5	Macrophage mannose receptor 1	others
P18206	Vinculin	VCL	6	Vinculin	others
Q68DL7	Uncharacterized protein C18orf63	C18orf63	1	Uncharacterized protein C18orf63	others
H3BQN4	Fructose-bisphosphate aldolase	ALDOA	0	Fructose-bisphosphate aldolase	others
Q86YW5	Trem-like transcript 1 protein	TREML1	1	Trem-like transcript 1 protein	others
A0A087WXI5	Cadherin-1	CDH1	0	Cadherin-1	others
A0A2R8Y7X9	GLOBIN domain-containing protein		1	GLOBIN domain-containing protein	others
P0DJI9	Serum amyloid A-2 protein	SAA2	2	Serum amyloid A-2 protein	others
E9PKE3	Heat shock cognate 71 kDa protein	HSPA8	0	Heat shock cognate 71 kDa protein	others
Q6UWP8	Suprabasin	SBSN	5	Suprabasin	others
P08493	Matrix Gla protein	MGP	1	Matrix Gla protein	others
P10124	Serglycin	SRGN	1	Serglycin	others
P10809	60 kDa heat shock protein, mitochondrial	HSPD1	3	60 kDa heat shock protein, mitochondrial	others
E9PGA6	C1QTNF3-AMACR readthrough (NMD candidate)	C1QTNF3-AMACR	1	C1QTNF3-AMACR readthrough (NMD candidate)	others
P30101	Protein disulfide-isomerase A3	PDIA3	1	Protein disulfide-isomerase A3	others
A0A087X0T8	Cell adhesion molecule 1	CADM1	1	Cell adhesion molecule 1	others
A0A0U1RR32	Histone H2A	hCG_2039566	0	Histone H2A	others
J3QQR8	Intercellular adhesion molecule 2 (Fragment)	ICAM2	1	Intercellular adhesion molecule 2 (Fragment)	others
K7EKL3	Progranulin (Fragment)	GRN	1	Progranulin (Fragment)	others
Q59FP8	Neogenin (Fragment)	NEO1	1	Neogenin (Fragment)	others
Q8IZF2	Adhesion G protein-coupled receptor F5	ADGRF5	1	Adhesion G protein-coupled receptor F5	others
E9PEK4	Macrophage colony-stimulating factor 1 receptor	CSF1R	1	Macrophage colony-stimulating factor 1 receptor	others
F8W1S1	Keratin, type II cytoskeletal 74	KRT74	0	Keratin, type II cytoskeletal 74	others
P07911	Uromodulin	UMOD	1	Uromodulin	others
A0A096LP69	CD99 antigen	CD99	1	CD99 antigen	others
B4DNK4	Pyruvate kinase	PKM	0	Pyruvate kinase	others
P21333	Filamin-A	FLNA	1	Filamin-A	others
Q8WWZ8	Oncoprotein-induced transcript 3 protein	OIT3	3	Oncoprotein-induced transcript 3 protein	others
P20023	Complement receptor type 2	CR2	1	Complement receptor type 2	others
P54289	Voltage-dependent calcium channel subunit alpha-2/delta-1	CACNA2D1	1	Voltage-dependent calcium channel subunit alpha-2/delta-1	others
Q16270	Insulin-like growth factor-binding protein 7	IGFBP7	3	Insulin-like growth factor-binding protein 7	others
F5GWP8	Keratin, type I cytoskeletal 17	KRT17	0	Keratin, type I cytoskeletal 17	others
F6VVT6	p-selectin (Fragment)	SELP	1	p-selectin (Fragment)	others
H9KV75	Alpha-actinin-1	ACTN1	0	Alpha-actinin-1	others
M0R3C9	Neurogenic locus notch homolog protein 3 (Fragment)	NOTCH3	1	Neurogenic locus notch homolog protein 3 (Fragment)	others
O75594	Peptidoglycan recognition protein 1	PGLYRP1	1	Peptidoglycan recognition protein 1	others
P05451	Lithostathine-1-alpha	REG1A	2	Lithostathine-1-alpha	others
P08514	Integrin alpha-IIb	ITGA2B	2	Integrin alpha-IIb	others
Q9Y490	Talin-1	TLN1	3	Talin-1	others
P03950	Angiogenin	ANG	1	Angiogenin	others
P17813	Endoglin	ENG	1	Endoglin	others
P35590	Tyrosine-protein kinase receptor Tie-1	TIE1	1	Tyrosine-protein kinase receptor Tie-1	others
Q5TFM2	Complement factor H	CFH	0	Complement factor H	others
Q9BQI4	Coiled-coil domain-containing protein 3	CCDC3	1	Coiled-coil domain-containing protein 3	others
Q9BYJ0	Fibroblast growth factor-binding protein 2	FGFBP2	1	Fibroblast growth factor-binding protein 2	others
Q9H4A9	Dipeptidase 2	DPEP2	1	Dipeptidase 2	others
Q16853	Membrane primary amine oxidase	AOC3	1	Membrane primary amine oxidase	others
A0A0G2JKJ1	HLA class I histocompatibility antigen, C alpha chain	HLA-C	0	HLA class I histocompatibility antigen, C alpha chain	others
Q15323	Keratin, type I cuticular Ha1	KRT31	1	Keratin, type I cuticular Ha1	others
A0A0G2JIW1	Heat shock 70 kDa protein 1B	HSPA1B	1	Heat shock 70 kDa protein 1B	others
C9JZZ0	Apolipoprotein A-V (Fragment)	APOA5	1	Apolipoprotein A-V (Fragment)	others
F5GZS6	4F2 cell-surface antigen heavy chain	SLC3A2	1	4F2 cell-surface antigen heavy chain	others
H0YA59	Storkhead-box protein 2 (Fragment)	STOX2	1	Storkhead-box protein 2 (Fragment)	others
H9KV31	Neural cell adhesion molecule 2	NCAM2	1	Neural cell adhesion molecule 2	others
P05787	Keratin, type II cytoskeletal 8	KRT8	2	Keratin, type II cytoskeletal 8	others
P09960	Leukotriene A-4 hydrolase	LTA4H	0	Leukotriene A-4 hydrolase	others
P10645	Chromogranin-A	CHGA	1	Chromogranin-A	others
P10721	Mast/stem cell growth factor receptor Kit	KIT	1	Mast/stem cell growth factor receptor Kit	others
Q86UD1	Out at first protein homolog	OAF	1	Out at first protein homolog	others
A0A0C4DGN4	Zymogen granule protein 16 homolog B	ZG16B	1	Zymogen granule protein 16 homolog B	others
A0A1W2PRP1	Keratin, type II cytoskeletal 7	KRT7	2	Keratin, type II cytoskeletal 7	others
A0A2R8Y4Z1	Protein HEG homolog 1 (Fragment)	HEG1	1	Protein HEG homolog 1 (Fragment)	others
B0YJC4	Vimentin	VIM	2	Vimentin	others
E7EQG2	Eukaryotic initiation factor 4A-II	EIF4A2	1	Eukaryotic initiation factor 4A-II	others
Q13790	Apolipoprotein F	APOF	2	Apolipoprotein F	others
Q7Z4R8	UPF0669 protein C6orf120	C6orf120	1	UPF0669 protein C6orf120	others
Q8TDL5	BPI fold-containing family B member 1	BPIFB1	1	BPI fold-containing family B member 1	others
Q8TER0	Sushi, nidogen and EGF-like domain-containing protein 1	SNED1	1	Sushi, nidogen and EGF-like domain-containing protein 1	others
B4DEV8	Proteasome subunit alpha type		1	Proteasome subunit alpha type	others
F8VZY9	Keratin, type I cytoskeletal 18	KRT18	3	Keratin, type I cytoskeletal 18	others
O43505	Beta-1,4-glucuronyltransferase 1	B4GAT1	1	Beta-1,4-glucuronyltransferase 1	others
P28066	Proteasome subunit alpha type-5	PSMA5	1	Proteasome subunit alpha type-5	others
Q15084	Protein disulfide-isomerase A6	PDIA6	1	Protein disulfide-isomerase A6	others
B1AHL2	Fibulin-1	FBLN1	0	Fibulin-1	others
P08603	Complement factor H	CFH	43	Complement factor H	others
A0A087WSY5	Carboxypeptidase B2	CPB2	1	Carboxypeptidase B2	protein modifying enzyme (PC00260)
A0A3B3ISR2	Complement C1r subcomponent	C1R	0	Complement C1r subcomponent	protein modifying enzyme (PC00260)
A0A494C165	Xaa-Pro dipeptidase (Fragment)	PEPD	0	Xaa-Pro dipeptidase (Fragment)	protein modifying enzyme (PC00260)
C9JHR8	Scavenger receptor cysteine-rich type 1 protein M130	CD163	7	Scavenger receptor cysteine-rich type 1 protein M130	protein modifying enzyme (PC00260)
E7END6	Vitamin K-dependent protein C	PROC	2	Vitamin K-dependent protein C	protein modifying enzyme (PC00260)
E7EQ64	Trypsin-1	PRSS1	0	Trypsin-1	protein modifying enzyme (PC00260)
E7ETH0	Complement factor I	CFI	1	Complement factor I	protein modifying enzyme (PC00260)
G3V0E5	Transferrin receptor (P90, CD71), isoform CRA_c	TFRC	12	Transferrin receptor (P90, CD71), isoform CRA_c	protein modifying enzyme (PC00260)
G3XAK1	Hepatocyte growth factor-like protein	MST1	11	Hepatocyte growth factor-like protein	protein modifying enzyme (PC00260)
H0YAC1	Plasma kallikrein (Fragment)	KLKB1	4	Plasma kallikrein (Fragment)	protein modifying enzyme (PC00260)
K7ERG9	Complement factor D	CFD	13	Complement factor D	protein modifying enzyme (PC00260)
O00187	Mannan-binding lectin serine protease 2	MASP2	6	Mannan-binding lectin serine protease 2;MASP2;ortholog	protein modifying enzyme (PC00260)
P00734	Prothrombin	F2	9	Prothrombin;F2;ortholog	protein modifying enzyme (PC00260)
P00738	Haptoglobin	HP	0	Haptoglobin;HP;ortholog	protein modifying enzyme (PC00260)
P00739	Haptoglobin-related protein	HPR	0	Haptoglobin-related protein;HPR;ortholog	protein modifying enzyme (PC00260)
P00740	Coagulation factor IX	F9	1	Coagulation factor IX;F9;ortholog	protein modifying enzyme (PC00260)
P00742	Coagulation factor X	F10	4	Coagulation factor X;F10;ortholog	protein modifying enzyme (PC00260)
P00747	Plasminogen	PLG	63	Plasminogen;PLG;ortholog	protein modifying enzyme (PC00260)
P00748	Coagulation factor XII	F12	25	Coagulation factor XII;F12;ortholog	protein modifying enzyme (PC00260)
P02790	Hemopexin	HPX	11	Hemopexin;HPX;ortholog	protein modifying enzyme (PC00260)
P03951	Coagulation factor XI	F11	0	Coagulation factor XI;F11;ortholog	protein modifying enzyme (PC00260)
P08519	Apolipoprotein(a)	LPA	26	Apolipoprotein(a);LPA;ortholog	protein modifying enzyme (PC00260)
P15144	Aminopeptidase N	ANPEP	10	Aminopeptidase N;ANPEP;ortholog	protein modifying enzyme (PC00260)
P22891	Vitamin K-dependent protein Z	PROZ	12	Vitamin K-dependent protein Z;PROZ;ortholog	protein modifying enzyme (PC00260)
P33908	Mannosyl-oligosaccharide 1,2-alpha-mannosidase IA	MAN1A1	1	Mannosyl-oligosaccharide 1,2-alpha-mannosidase IA;MAN1A1;ortholog	protein modifying enzyme (PC00260)
P48740	Mannan-binding lectin serine protease 1	MASP1	6	Mannan-binding lectin serine protease 1;MASP1;ortholog	protein modifying enzyme (PC00260)
P48740-2	Isoform 2 of Mannan-binding lectin serine protease 1	MASP1	0	Isoform 2 of Mannan-binding lectin serine protease 1	protein modifying enzyme (PC00260)
Q04756	Hepatocyte growth factor activator	HGFAC	1	Hepatocyte growth factor activator;HGFAC;ortholog	protein modifying enzyme (PC00260)
Q14520	Hyaluronan-binding protein 2	HABP2	27	Hyaluronan-binding protein 2;HABP2;ortholog	protein modifying enzyme (PC00260)
Q92820	Gamma-glutamyl hydrolase	GGH	3	Gamma-glutamyl hydrolase;GGH;ortholog	protein modifying enzyme (PC00260)
Q96KN2	Beta-Ala-His dipeptidase	CNDP1	1	Beta-Ala-His dipeptidase;CNDP1;ortholog	protein modifying enzyme (PC00260)
Q9NZP8	Complement C1r subcomponent-like protein	C1RL	6	Complement C1r subcomponent-like protein;C1RL;ortholog	protein modifying enzyme (PC00260)
C9IZP8	Complement C1s subcomponent (Fragment)	C1S	2	Complement C1s subcomponent (Fragment)	protein modifying enzyme (PC00260)
P08253	72 kDa type IV collagenase	MMP2	1	72 kDa type IV collagenase;MMP2;ortholog	protein modifying enzyme (PC00260)
Q76LX8	A disintegrin and metalloproteinase with thrombospondin motifs 13	ADAMTS13	1	A disintegrin and metalloproteinase with thrombospondin motifs 13;ADAMTS13;ortholog	protein modifying enzyme (PC00260)
F5H8B0	Coagulation factor VII	F7	4	Coagulation factor VII	protein modifying enzyme (PC00260)
P23470	Receptor-type tyrosine-protein phosphatase gamma	PTPRG	3	Receptor-type tyrosine-protein phosphatase gamma;PTPRG;ortholog	protein modifying enzyme (PC00260)
P14780	Matrix metalloproteinase-9	MMP9	3	Matrix metalloproteinase-9;MMP9;ortholog	protein modifying enzyme (PC00260)
A0A087WTK0	Receptor-type tyrosine-protein phosphatase eta	PTPRJ	3	Receptor-type tyrosine-protein phosphatase eta	protein modifying enzyme (PC00260)
P25774	Cathepsin S	CTSS	1	Cathepsin S;CTSS;ortholog	protein modifying enzyme (PC00260)
Q6UY14	ADAMTS-like protein 4	ADAMTSL4	1	ADAMTS-like protein 4;ADAMTSL4;ortholog	protein modifying enzyme (PC00260)
Q8NBP7	Proprotein convertase subtilisin/kexin type 9	PCSK9	3	Proprotein convertase subtilisin/kexin type 9;PCSK9;ortholog	protein modifying enzyme (PC00260)
A1L4H1	Soluble scavenger receptor cysteine-rich domain-containing protein SSC5D	SSC5D	5	Soluble scavenger receptor cysteine-rich domain-containing protein SSC5D;SSC5D;ortholog	protein modifying enzyme (PC00260)
A0A0A0MR60	Receptor-type tyrosine-protein phosphatase S	PTPRS	1	Receptor-type tyrosine-protein phosphatase S	protein modifying enzyme (PC00260)
B1AN99	Trypsin-3 (Fragment)	PRSS3	1	Trypsin-3 (Fragment)	protein modifying enzyme (PC00260)
P10619	Lysosomal protective protein	CTSA	1	Lysosomal protective protein;CTSA;ortholog	protein modifying enzyme (PC00260)
P31944	Caspase-14	CASP14	1	Caspase-14;CASP14;ortholog	protein modifying enzyme (PC00260)
M0QYW4	Kallikrein-11 (Fragment)	KLK11	1	Kallikrein-11 (Fragment)	protein modifying enzyme (PC00260)
A0A590UIX5	Deleted in malignant brain tumors 1 protein (Fragment)	DMBT1	1	Deleted in malignant brain tumors 1 protein (Fragment)	protein modifying enzyme (PC00260)
A0A087X232	Complement C1s subcomponent	C1S	0	Complement C1s subcomponent	protein modifying enzyme (PC00260)
P01008	Antithrombin-III	SERPINC1	20	Antithrombin-III;SERPINC1;ortholog	protein-binding activity modulator (PC00095)
P01009	Alpha-1-antitrypsin	SERPINA1	0	Alpha-1-antitrypsin;SERPINA1;ortholog	protein-binding activity modulator (PC00095)
P01011	Alpha-1-antichymotrypsin	SERPINA3	0	Alpha-1-antichymotrypsin;SERPINA3;ortholog	protein-binding activity modulator (PC00095)
P01019	Angiotensinogen	AGT	10	Angiotensinogen;AGT;ortholog	protein-binding activity modulator (PC00095)
P01023	Alpha-2-macroglobulin	A2M	85	Alpha-2-macroglobulin;A2M;ortholog	protein-binding activity modulator (PC00095)
P01024	Complement C3	C3	125	Complement C3;C3;ortholog	protein-binding activity modulator (PC00095)
P01031	Complement C5	C5	65	Complement C5;C5;ortholog	protein-binding activity modulator (PC00095)
P01042	Kininogen-1	KNG1	8	Kininogen-1;KNG1;ortholog	protein-binding activity modulator (PC00095)
P04196	Histidine-rich glycoprotein	HRG	25	Histidine-rich glycoprotein;HRG;ortholog	protein-binding activity modulator (PC00095)
P05154	Plasma serine protease inhibitor	SERPINA5	6	Plasma serine protease inhibitor;SERPINA5;ortholog	protein-binding activity modulator (PC00095)
P05543	Thyroxine-binding globulin	SERPINA7	18	Thyroxine-binding globulin;SERPINA7;ortholog	protein-binding activity modulator (PC00095)
P05546	Heparin cofactor 2	SERPIND1	23	Heparin cofactor 2;SERPIND1;ortholog	protein-binding activity modulator (PC00095)
P08185	Corticosteroid-binding globulin	SERPINA6	6	Corticosteroid-binding globulin;SERPINA6;ortholog	protein-binding activity modulator (PC00095)
P08697	Alpha-2-antiplasmin	SERPINF2	0	Alpha-2-antiplasmin;SERPINF2;ortholog	protein-binding activity modulator (PC00095)
P18065	Insulin-like growth factor-binding protein 2	IGFBP2	1	Insulin-like growth factor-binding protein 2;IGFBP2;ortholog	protein-binding activity modulator (PC00095)
P19823	Inter-alpha-trypsin inhibitor heavy chain H2	ITIH2	20	Inter-alpha-trypsin inhibitor heavy chain H2;ITIH2;ortholog	protein-binding activity modulator (PC00095)
P19827	Inter-alpha-trypsin inhibitor heavy chain H1	ITIH1	0	Inter-alpha-trypsin inhibitor heavy chain H1;ITIH1;ortholog	protein-binding activity modulator (PC00095)
P20742	Pregnancy zone protein	PZP	3	Pregnancy zone protein;PZP;ortholog	protein-binding activity modulator (PC00095)
P29622	Kallistatin	SERPINA4	20	Kallistatin;SERPINA4;ortholog	protein-binding activity modulator (PC00095)
P36955	Pigment epithelium-derived factor	SERPINF1	3	Pigment epithelium-derived factor;SERPINF1;ortholog	protein-binding activity modulator (PC00095)
Q06033	Inter-alpha-trypsin inhibitor heavy chain H3	ITIH3	0	Inter-alpha-trypsin inhibitor heavy chain H3;ITIH3;ortholog	protein-binding activity modulator (PC00095)
Q14624	Inter-alpha-trypsin inhibitor heavy chain H4	ITIH4	3	Inter-alpha-trypsin inhibitor heavy chain H4;ITIH4;ortholog	protein-binding activity modulator (PC00095)
Q9UGM5	Fetuin-B	FETUB	1	Fetuin-B;FETUB;ortholog	protein-binding activity modulator (PC00095)
P01033	Metalloproteinase inhibitor 1	TIMP1	1	Metalloproteinase inhibitor 1;TIMP1;ortholog	protein-binding activity modulator (PC00095)
P22692	Insulin-like growth factor-binding protein 4	IGFBP4	8	Insulin-like growth factor-binding protein 4;IGFBP4;ortholog	protein-binding activity modulator (PC00095)
Q86U17	Serpin A11	SERPINA11	2	Serpin A11;SERPINA11;ortholog	protein-binding activity modulator (PC00095)
Q96S96	Phosphatidylethanolamine-binding protein 4	PEBP4	1	Phosphatidylethanolamine-binding protein 4;PEBP4;ortholog	protein-binding activity modulator (PC00095)
Q6YHK3	CD109 antigen	CD109	1	CD109 antigen;CD109;ortholog	protein-binding activity modulator (PC00095)
Q9UJJ9	N-acetylglucosamine-1-phosphotransferase subunit gamma	GNPTG	1	N-acetylglucosamine-1-phosphotransferase subunit gamma;GNPTG;ortholog	protein-binding activity modulator (PC00095)
A6NIZ1	Ras-related protein Rap-1b-like protein		1	Ras-related protein Rap-1b-like protein;unassigned;ortholog	protein-binding activity modulator (PC00095)
P0C0L4	Complement C4-A	C4A	1	Complement C4-A;C4A;ortholog	protein-binding activity modulator (PC00095)
A0A0G2JL54	Complement C4-B	C4B_2	0	Complement C4-B	protein-binding activity modulator(PC00095)
A6XND0	Insulin-like growth factor-binding protein 3	IGFBP3	4	Insulin-like growth factor-binding protein 3	protein-binding activity modulator(PC00095)
B7ZKJ8	ITIH4 protein	ITIH4	1	ITIH4 protein	protein-binding activity modulator(PC00095)
C9JV77	Alpha-2-HS-glycoprotein	AHSG	14	Alpha-2-HS-glycoprotein	protein-binding activity modulator(PC00095)
E9PGN7	Plasma protease C1 inhibitor	SERPING1	8	Plasma protease C1 inhibitor	protein-binding activity modulator(PC00095)
G3V2B9	Alpha-1-antitrypsin (Fragment)	SERPINA1	0	Alpha-1-antitrypsin (Fragment)	protein-binding activity modulator(PC00095)
G3V2W1	Protein Z-dependent protease inhibitor	SERPINA10	6	Protein Z-dependent protease inhibitor	protein-binding activity modulator(PC00095)
G3V3A0	Alpha-1-antichymotrypsin	SERPINA3	3	Alpha-1-antichymotrypsin	protein-binding activity modulator(PC00095)
M0R1Q1	Complement C3 (Fragment)	C3	4	Complement C3 (Fragment)	protein-binding activity modulator(PC00095)
B4DFW2	Metalloproteinase inhibitor 2	TIMP2	1	Metalloproteinase inhibitor 2	protein-binding activity modulator(PC00095)
C9J0E4	Cystatin-A	CSTA	1	Cystatin-A	protein-binding activity modulator(PC00095)
A0A3B3IUE0	Insulin-like growth factor-binding protein 6	IGFBP6	3	Insulin-like growth factor-binding protein 6	protein-binding activity modulator(PC00095)
A0A0A0MRG2	Amyloid-beta precursor protein	APP	1	Amyloid-beta precursor protein	protein-binding activity modulator(PC00095)
A0A0U1RQQ4	Endothelial protein C receptor (Fragment)	PROCR	1	Endothelial protein C receptor (Fragment)	protein-binding activity modulator(PC00095)
C9J1Z8	ADP-ribosylation factor 5 (Fragment)	ARF5	1	ADP-ribosylation factor 5 (Fragment)	protein-binding activity modulator(PC00095)
Q15828	Cystatin-M	CST6	1	Cystatin-M	protein-binding activity modulator(PC00095)
D6W5L6	Pulmonary surfactant-associated protein B	SFTPB	3	Pulmonary surfactant-associated protein B	scaffold/adaptor protein(PC00226)
B4DYV8	Roundabout homolog 4	ROBO4	3	Roundabout homolog 4	scaffold/adaptor protein(PC00226)
P62258	14-3-3 protein epsilon	YWHAE	0	14-3-3 protein epsilon;YWHAE;ortholog	scaffold/adaptor protein(PC00226)
E5RIR4	14-3-3 protein zeta/delta (Fragment)	YWHAZ	1	14-3-3 protein zeta/delta (Fragment)	scaffold/adaptor protein(PC00226)
Q99784	Noelin	OLFM1	1	Noelin;OLFM1;ortholog	structural protein(PC00211)
Q9BWP8	Collectin-11	COLEC11	4	Collectin-11;COLEC11;ortholog	structural protein(PC00211)
Q9Y6Z7	Collectin-10	COLEC10	1	Collectin-10;COLEC10;ortholog	structural protein(PC00211)
B0YIW2	Apolipoprotein C-III	APOC3	5	Apolipoprotein C-III	transfer/carrier protein(PC00219)
C9JF17	Apolipoprotein D (Fragment)	APOD	6	Apolipoprotein D (Fragment)	transfer/carrier protein(PC00219)
D6RF35	Vitamin D-binding protein	GC	0	Vitamin D-binding protein	transfer/carrier protein(PC00219)
H0Y5A1	Prostaglandin-H2 D-isomerase (Fragment)	PTGDS	1	Prostaglandin-H2 D-isomerase (Fragment)	transfer/carrier protein(PC00219)
K7ERI9	Apolipoprotein C-I (Fragment)	APOC1	5	Apolipoprotein C-I (Fragment)	transfer/carrier protein(PC00219)
O14791	Apolipoprotein L1	APOL1	0	Apolipoprotein L1;APOL1;ortholog	transfer/carrier protein(PC00219)
P02652	Apolipoprotein A-II	APOA2	2	Apolipoprotein A-II;APOA2;ortholog	transfer/carrier protein(PC00219)
P02753	Retinol-binding protein 4	RBP4	9	Retinol-binding protein 4;RBP4;ortholog	transfer/carrier protein(PC00219)
P02768	Serum albumin	ALB	0	Serum albumin;ALB;ortholog	transfer/carrier protein(PC00219)
P02787	Serotransferrin	TF	69	Serotransferrin;TF;ortholog	transfer/carrier protein(PC00219)
P43652	Afamin	AFM	18	Afamin;AFM;ortholog	transfer/carrier protein(PC00219)
E7EQB2	Lactotransferrin (Fragment)	LTF	8	Lactotransferrin (Fragment)	transfer/carrier protein(PC00219)
Q07954	Prolow-density lipoprotein receptor-related protein 1	LRP1	4	Prolow-density lipoprotein receptor-related protein 1;LRP1;ortholog	transfer/carrier protein(PC00219)
P80188	Neutrophil gelatinase-associated lipocalin	LCN2	1	Neutrophil gelatinase-associated lipocalin;LCN2;ortholog	transfer/carrier protein(PC00219)
P10909	Clusterin	CLU	0	Clusterin	translational protein (PC00263)
A0A087WV01	Elongation factor 1-alpha	EEF1A1	1	Elongation factor 1-alpha	translational protein (PC00263)
A2A3R5	40S ribosomal protein S6	RPS6	1	40S ribosomal protein S6	translational protein (PC00263)
P30050	60S ribosomal protein L12	RPL12	1	60S ribosomal protein L12;RPL12;ortholog	translational protein (PC00263)
A0A0C4DGZ8	Glycoprotein Ib (Platelet), alpha polypeptide	GP1BA	5	Glycoprotein Ib (Platelet), alpha polypeptide	transmembrane signal receptor(PC00197)
H0Y5E4	CD44 antigen (Fragment)	CD44	0	CD44 antigen (Fragment)	transmembrane signal receptor(PC00197)
P08571	Monocyte differentiation antigen CD14	CD14	3	Monocyte differentiation antigen CD14;CD14;ortholog	transmembrane signal receptor(PC00197)
P22792	Carboxypeptidase N subunit 2	CPN2	12	Carboxypeptidase N subunit 2;CPN2;ortholog	transmembrane signal receptor(PC00197)
P35858	Insulin-like growth factor-binding protein complex acid labile subunit	IGFALS	12	Insulin-like growth factor-binding protein complex acid labile subunit;IGFALS;ortholog	transmembrane signal receptor(PC00197)
Q6EMK4	Vasorin	VASN	2	Vasorin;VASN;ortholog	transmembrane signal receptor(PC00197)
Q9NPH3	Interleukin-1 receptor accessory protein	IL1RAP	0	Interleukin-1 receptor accessory protein;IL1RAP;ortholog	transmembrane signal receptor(PC00197)
Q9Y5Y7	Lymphatic vessel endothelial hyaluronic acid receptor 1	LYVE1	4	Lymphatic vessel endothelial hyaluronic acid receptor 1;LYVE1;ortholog	transmembrane signal receptor(PC00197)
Q86SQ4	Adhesion G-protein coupled receptor G6	ADGRG6	2	Adhesion G-protein coupled receptor G6;ADGRG6;ortholog	transmembrane signal receptor(PC00197)
Q86UN3	Reticulon-4 receptor-like 2	RTN4RL2	1	Reticulon-4 receptor-like 2;RTN4RL2;ortholog	transmembrane signal receptor(PC00197)
H0YCG3	Uncharacterized protein (Fragment)		1	Uncharacterized protein (Fragment);unassigned;ortholog	transporter (PC00227)
F8W079	ATP synthase subunit beta, mitochondrial (Fragment)	ATP5F1B	1	ATP synthase subunit beta, mitochondrial (Fragment)	transporter (PC00227)

## Sheet: Table S2
Table S2 KEGG pathway analysis of the 551 proteins detected in serum samples from 20 patients with advanced CRC
#Pathway_name	Pathway_id	Pathway	Proteins_num	Protein_ids	weblink
Complement and coagulation cascades	hsa04610	KEGG PATHWAY	54	A0A0U1RQQ4|O00187|P10909|A0A087WSY5|P20023|K7ERG9|P01023|P00734|A0A0A0MRJ7|F5H8B0|P00740|P00742|P03951|P00748|P00488|P05160|P02671|P02675|C9JC84|P05546|P08603|E7ETH0|H0YAC1|P01042|P11226|P01008|P05154|P01009|P00747|P08697|E7END6|A0A0S2Z4L3|P48740|B4E1Z4|E9PGN7|P02745|A0A0A0MSV6|P02747|A0A3B3ISR2|A0A087X232|A0A0G2JL69|P01024|P0C0L4|P04003|P20851|P01031|P13671|P10643|P07357|P07358|P07360|P02748|P04…	http://www.genome.jp/kegg-bin/show_pathway?hsa04610
Metabolic pathways	hsa01100	KEGG PATHWAY	35	Q9NY97|A0A087WYT3|Q9Y251|O43505|P06732|P09172|P06733|P00352|P16930|H3BQN4|A0A3B3IS80|E7EM57|E7EUT5|O14556|P15144|A0A2R8Y430|P00338|A0A5F9ZHM4|P09960|P33908|Q16706|F8W079|A0A087X0I3|P00558|B4DNK4|P27169|Q15166|H0Y5A1|P43251|A0A0B4J1R6|Q96KN2|Q16853|Q9UNW1|O95479|P30041	http://www.genome.jp/kegg-bin/show_pathway?hsa01100
PI3K-Akt signaling pathway	hsa04151	KEGG PATHWAY	25	A0A0B4J1U7|A0A087X0S5|E7ENL6|G3XAP6|E9PEK4|P02751|P07900|P08238|J3QSU6|P05019|P08514|P05556|P10721|E7EPA6|J3KQ66|A2A3R5|P10451|P07996|E7ES19|A0A087X0I0|P14625|P04004|P04275|P62258|E5RIR4	http://www.genome.jp/kegg-bin/show_pathway?hsa04151
Staphylococcus aureus infection	hsa05150	KEGG PATHWAY	24	A0A0B4J1U7|O00187|K7ERG9|Q02413|H0Y755|C9JC84|P08603|P05362|E7ETH0|P13645|P11226|P00747|P48740|B4E1Z4|F6VVT6|P02745|A0A0A0MSV6|P02747|A0A3B3ISR2|A0A087X232|A0A0G2JL69|P01024|P0C0L4|P01031	http://www.genome.jp/kegg-bin/show_pathway?hsa05150
Focal adhesion	hsa04510	KEGG PATHWAY	23	A0A087X0S5|E7ENL6|G3XAP6|P21333|P02751|J3QSU6|P05019|P08514|P05556|E7EPA6|J3KQ66|A6NIZ1|P60709|P10451|P07996|E7ES19|Q9Y490|A0A087X0I0|P18206|P04004|P04275|H0Y2Y8|H9KV75	http://www.genome.jp/kegg-bin/show_pathway?hsa04510
Phagosome	hsa04145	KEGG PATHWAY	23	A0A0B4J1U7|G3XAP6|P25774|P07437|H0Y755|A0A0G2JI36|A0A0G2JKJ1|P05556|P11279|P13473|P11226|J3QSF7|P22897|P60709|G3V0E5|P07996|E7ES19|A0A3B3ISR2|P01024|Q9BWP8|K7EJB9|F5H5D3|P08571	http://www.genome.jp/kegg-bin/show_pathway?hsa04145
Systemic lupus erythematosus	hsa05322	KEGG PATHWAY	20	A0A0B4J1U7|P62805|H0Y755|A0A0U1RR32|P02745|A0A0A0MSV6|P02747|A0A3B3ISR2|A0A087X232|A0A0G2JL69|P01024|P0C0L4|P01031|P13671|P10643|P07357|P07358|P07360|P02748|H9KV75	http://www.genome.jp/kegg-bin/show_pathway?hsa05322
Cell adhesion molecules (CAMs)	hsa04514	KEGG PATHWAY	19	I3L1J2|K4DIA0|Q12860|F5GXJ9|A0A087X0T8|A0A0G2JI36|A0A0G2JKJ1|P05362|J3QQR8|P05556|A0A096LP69|A0A087WTE4|H9KV31|Q59FP8|A0A0A0MSA9|P14151|F6VVT6|P19320|A0A087WXI5	http://www.genome.jp/kegg-bin/show_pathway?hsa04514
ECM-receptor interaction	hsa04512	KEGG PATHWAY	19	A0A087X0S5|E7ENL6|G3XAP6|P02751|A0A0C4DGZ8|P40197|P98160|J3QSU6|P08514|P05556|E7EPA6|J3KQ66|P10451|P07996|E7ES19|A0A087X0I0|P04004|P04275|H0Y5E4	http://www.genome.jp/kegg-bin/show_pathway?hsa04512
Prion diseases	hsa05020	KEGG PATHWAY	15	A0A0G2JIW1|P11021|A0A087WTE4|H9KV31|H7BYH4|P02745|A0A0A0MSV6|P02747|P01031|P13671|P10643|P07357|P07358|P07360|P02748	http://www.genome.jp/kegg-bin/show_pathway?hsa05020
Proteoglycans in cancer	hsa05205	KEGG PATHWAY	15	Q9Y251|P21333|P02751|P98160|P05019|P01344|P05556|P51884|P08253|P14780|P60709|A2A3R5|P07996|P04004|H0Y5E4	http://www.genome.jp/kegg-bin/show_pathway?hsa05205
Pertussis	hsa05133	KEGG PATHWAY	14	P05556|E9PGN7|P02745|A0A0A0MSV6|P02747|A0A3B3ISR2|A0A087X232|A0A0G2JL69|P01024|P0C0L4|P04003|P20851|P01031|P08571	http://www.genome.jp/kegg-bin/show_pathway?hsa05133
Pathways in cancer	hsa05200	KEGG PATHWAY	13	E9PEK4|P02751|P07900|P08238|P05019|P08514|P05556|P10721|E7EPA6|P08253|P14780|P14625|A0A087WXI5	http://www.genome.jp/kegg-bin/show_pathway?hsa05200
Antigen processing and presentation	hsa04612	KEGG PATHWAY	11	P25774|P30101|A0A0G2JI36|A0A0G2JKJ1|A0A0G2JIW1|P11021|E9PKE3|P07900|P08238|F5H6I0|K7EJB9	http://www.genome.jp/kegg-bin/show_pathway?hsa04612
Epstein-Barr virus infection	hsa05169	KEGG PATHWAY	11	A0A0B4J1U7|P20023|A0A0G2JI36|A0A0G2JKJ1|A0A0G2JIW1|E9PKE3|P05362|B0YJC4|P62258|E5RIR4|H0Y5E4	http://www.genome.jp/kegg-bin/show_pathway?hsa05169
Hematopoietic cell lineage	hsa04640	KEGG PATHWAY	11	A0A0B4J1U7|P20023|E9PEK4|A0A0C4DGZ8|P40197|P15144|P08514|P10721|G3V0E5|P08571|H0Y5E4	http://www.genome.jp/kegg-bin/show_pathway?hsa04640
Leukocyte transendothelial migration	hsa04670	KEGG PATHWAY	11	I3L1J2|P05362|P05556|A0A096LP69|P08253|P14780|A6NIZ1|P60709|P19320|P18206|H9KV75	http://www.genome.jp/kegg-bin/show_pathway?hsa04670
Platelet activation	hsa04611	KEGG PATHWAY	11	P02671|P02675|C9JC84|A0A0C4DGZ8|P40197|P08514|P05556|A6NIZ1|P60709|Q9Y490|P04275	http://www.genome.jp/kegg-bin/show_pathway?hsa04611
Protein processing in endoplasmic reticulum	hsa04141	KEGG PATHWAY	11	Q15084|O75460|P30101|A0A0G2JIW1|P11021|E9PKE3|P07900|P08238|P33908|P14625|K7EJB9	http://www.genome.jp/kegg-bin/show_pathway?hsa04141
Rap1 signaling pathway	hsa04015	KEGG PATHWAY	11	E9PEK4|P05019|P08514|P05556|P10721|K7EJ44|A6NIZ1|P60709|P07996|Q9Y490|A0A087WXI5	http://www.genome.jp/kegg-bin/show_pathway?hsa04015
Tuberculosis	hsa05152	KEGG PATHWAY	11	A0A0B4J1U7|A0A1B0GU03|P25774|H0Y755|P10809|P11279|P13473|P18428|P22897|P01024|P08571	http://www.genome.jp/kegg-bin/show_pathway?hsa05152
Amoebiasis	hsa05146	KEGG PATHWAY	10	A0A0B4J1U7|P02751|E7EPA6|P07357|P07358|P07360|P02748|P18206|H9KV75|P08571	http://www.genome.jp/kegg-bin/show_pathway?hsa05146
Carbon metabolism	hsa01200	KEGG PATHWAY	10	P06733|H3BQN4|A0A3B3IS80|E7EM57|E7EUT5|P00558|B4DNK4|A0A0B4J1R6|P04040|O95479	http://www.genome.jp/kegg-bin/show_pathway?hsa01200
Glycolysis / Gluconeogenesis	hsa00010	KEGG PATHWAY	10	P06733|H3BQN4|A0A3B3IS80|E7EUT5|O14556|P00338|A0A5F9ZHM4|P00558|B4DNK4|Q9UNW1	http://www.genome.jp/kegg-bin/show_pathway?hsa00010
HIF-1 signaling pathway	hsa04066	KEGG PATHWAY	10	P06733|H3BQN4|E7EUT5|P05019|P00338|P00558|A2A3R5|P02787|G3V0E5|P01033	http://www.genome.jp/kegg-bin/show_pathway?hsa04066
Regulation of actin cytoskeleton	hsa04810	KEGG PATHWAY	10	P00734|P02751|P06396|P08514|P05556|K7EJ44|P60709|P18206|H9KV75|P08571	http://www.genome.jp/kegg-bin/show_pathway?hsa04810
Viral carcinogenesis	hsa05203	KEGG PATHWAY	10	P62805|P06396|A0A0G2JI36|A0A0G2JKJ1|A0A494BZU0|B4DNK4|P01024|P62258|E5RIR4|H9KV75	http://www.genome.jp/kegg-bin/show_pathway?hsa05203
Cytokine-cytokine receptor interaction	hsa04060	KEGG PATHWAY	9	E9PEK4|Q9NPH3|A0A494BZU0|P55103|P10721|P02776|P02775|A0A087X089|P55774	http://www.genome.jp/kegg-bin/show_pathway?hsa04060
Endocytosis	hsa04144	KEGG PATHWAY	9	E9PEK4|A0A0G2JI36|A0A0G2JKJ1|A0A0G2JIW1|E9PKE3|P11717|C9J1Z8|P10721|G3V0E5	http://www.genome.jp/kegg-bin/show_pathway?hsa04144
Malaria	hsa05144	KEGG PATHWAY	9	G3XAP6|P69905|P68871|P05362|Q07954|F6VVT6|P07996|E7ES19|P19320	http://www.genome.jp/kegg-bin/show_pathway?hsa05144
African trypanosomiasis	hsa05143	KEGG PATHWAY	8	A0A0B4J1U7|P69905|P68871|P00739|P02647|P05362|P19320|O14791	http://www.genome.jp/kegg-bin/show_pathway?hsa05143
Arrhythmogenic right ventricular cardiomyopathy (ARVC)	hsa05412	KEGG PATHWAY	8	A0A3B3ISU0|Q14126|P15924|P08514|P05556|P60709|P54289|H9KV75	http://www.genome.jp/kegg-bin/show_pathway?hsa05412
Dilated cardiomyopathy	hsa05414	KEGG PATHWAY	8	A0A0B4J1U7|P05019|P08514|P05556|P60709|P68032|A0A0A0MRA3|P54289	http://www.genome.jp/kegg-bin/show_pathway?hsa05414
Pathogenic Escherichia coli infection	hsa05130	KEGG PATHWAY	8	P07437|P05556|F8VZY9|P60709|E5RIR4|F5H5D3|P08571|A0A087WXI5	http://www.genome.jp/kegg-bin/show_pathway?hsa05130
Biosynthesis of amino acids	hsa01230	KEGG PATHWAY	7	P06733|H3BQN4|A0A3B3IS80|E7EUT5|P00558|B4DNK4|A0A0B4J1R6	http://www.genome.jp/kegg-bin/show_pathway?hsa01230
Estrogen signaling pathway	hsa04915	KEGG PATHWAY	7	A0A0G2JIW1|E9PKE3|P07900|P08238|P08253|P14780|P14625	http://www.genome.jp/kegg-bin/show_pathway?hsa04915
HTLV-I infection	hsa05166	KEGG PATHWAY	7	A0A0G2JI36|A0A0G2JKJ1|P05362|Q9Y490|P19320|K7EJB9|E7EX60	http://www.genome.jp/kegg-bin/show_pathway?hsa05166
Hypertrophic cardiomyopathy (HCM)	hsa05410	KEGG PATHWAY	7	P05019|P08514|P05556|P60709|P68032|A0A0A0MRA3|P54289	http://www.genome.jp/kegg-bin/show_pathway?hsa05410
Influenza A	hsa05164	KEGG PATHWAY	7	A0A0G2JIW1|E9PKE3|P05362|P00747|E7EQ64|B1AN99|P60709	http://www.genome.jp/kegg-bin/show_pathway?hsa05164
Lysosome	hsa04142	KEGG PATHWAY	7	A0A1B0GU03|P25774|P11717|P11279|P13473|P10619|Q9UJJ9	http://www.genome.jp/kegg-bin/show_pathway?hsa04142
MicroRNAs in cancer	hsa05206	KEGG PATHWAY	7	J3QSU6|P14780|M0R3C9|P07996|A0A087X0I0|B0YJC4|H0Y5E4	http://www.genome.jp/kegg-bin/show_pathway?hsa05206
Protein digestion and absorption	hsa04974	KEGG PATHWAY	7	A0A087X0S5|E7ENL6|A0A087WSY5|E7EQ64|B1AN99|F5GZS6|P39060	http://www.genome.jp/kegg-bin/show_pathway?hsa04974
Transcriptional misregulation in cancer	hsa05202	KEGG PATHWAY	7	A0A0B4J1U7|E9PEK4|P05019|A6XND0|P14780|J3QSF7|P08571	http://www.genome.jp/kegg-bin/show_pathway?hsa05202
Alzheimer's disease	hsa05010	KEGG PATHWAY	6	O75460|E7EUT5|P02649|A0A0A0MRG2|Q07954|F8W079	http://www.genome.jp/kegg-bin/show_pathway?hsa05010
Legionellosis	hsa05134	KEGG PATHWAY	6	A0A087WV01|A0A0G2JIW1|E9PKE3|P10809|P01024|P08571	http://www.genome.jp/kegg-bin/show_pathway?hsa05134
MAPK signaling pathway	hsa04010	KEGG PATHWAY	6	P21333|A0A0G2JIW1|E9PKE3|A6NIZ1|P54289|P08571	http://www.genome.jp/kegg-bin/show_pathway?hsa04010
Natural killer cell mediated cytotoxicity	hsa04650	KEGG PATHWAY	6	A0A0B4J1U7|H0Y755|A0A0G2JI36|A0A0G2JKJ1|P05362|J3QQR8	http://www.genome.jp/kegg-bin/show_pathway?hsa04650
PPAR signaling pathway	hsa03320	KEGG PATHWAY	6	C9JZZ0|P02647|P02652|B0YIW2|P55058|Q15848	http://www.genome.jp/kegg-bin/show_pathway?hsa03320
Adherens junction	hsa04520	KEGG PATHWAY	5	A0A087WTK0|P60709|P18206|H9KV75|A0A087WXI5	http://www.genome.jp/kegg-bin/show_pathway?hsa04520
Apoptosis	hsa04210	KEGG PATHWAY	5	A0A1B0GU03|P25774|O75460|P60709|F5H5D3	http://www.genome.jp/kegg-bin/show_pathway?hsa04210
Bacterial invasion of epithelial cells	hsa05100	KEGG PATHWAY	5	P02751|P05556|P60709|P18206|A0A087WXI5	http://www.genome.jp/kegg-bin/show_pathway?hsa05100
Chagas disease (American trypanosomiasis)	hsa05142	KEGG PATHWAY	5	P02745|A0A0A0MSV6|P02747|P01024|K7EJB9	http://www.genome.jp/kegg-bin/show_pathway?hsa05142
Chemokine signaling pathway	hsa04062	KEGG PATHWAY	5	P02776|P02775|A6NIZ1|A0A087X089|P55774	http://www.genome.jp/kegg-bin/show_pathway?hsa04062
Glutathione metabolism	hsa00480	KEGG PATHWAY	5	E7EM57|A0A087X1J7|P15144|P00390|A0A2R8Y430	http://www.genome.jp/kegg-bin/show_pathway?hsa00480
Herpes simplex infection	hsa05168	KEGG PATHWAY	5	A0A0G2JI36|A0A0G2JKJ1|P27918|P01024|P01031	http://www.genome.jp/kegg-bin/show_pathway?hsa05168
Longevity regulating pathway - multiple species	hsa04213	KEGG PATHWAY	5	A0A0G2JIW1|E9PKE3|P05019|H7BYH4|P04040	http://www.genome.jp/kegg-bin/show_pathway?hsa04213
NF-kappa B signaling pathway	hsa04064	KEGG PATHWAY	5	A0A0B4J1U7|P05362|P18428|P19320|P08571	http://www.genome.jp/kegg-bin/show_pathway?hsa04064
Pentose phosphate pathway	hsa00030	KEGG PATHWAY	5	H3BQN4|A0A3B3IS80|E7EM57|A0A0B4J1R6|O95479	http://www.genome.jp/kegg-bin/show_pathway?hsa00030
Salmonella infection	hsa05132	KEGG PATHWAY	5	P21333|P18428|K7EJ44|P60709|P08571	http://www.genome.jp/kegg-bin/show_pathway?hsa05132
Shigellosis	hsa05131	KEGG PATHWAY	5	P05556|K7EJ44|P60709|P18206|H0Y5E4	http://www.genome.jp/kegg-bin/show_pathway?hsa05131
Thyroid hormone synthesis	hsa04918	KEGG PATHWAY	5	A0A087X1J7|P00390|P11021|P07307|P14625	http://www.genome.jp/kegg-bin/show_pathway?hsa04918
Viral myocarditis	hsa05416	KEGG PATHWAY	5	A0A0B4J1U7|A0A0G2JI36|A0A0G2JKJ1|P05362|P60709	http://www.genome.jp/kegg-bin/show_pathway?hsa05416
AGE-RAGE signaling pathway in diabetic complications	hsa04933	KEGG PATHWAY	4	P02751|P05362|P08253|P19320	http://www.genome.jp/kegg-bin/show_pathway?hsa04933
Arachidonic acid metabolism	hsa00590	KEGG PATHWAY	4	A0A087WYT3|A0A087X1J7|P09960|H0Y5A1	http://www.genome.jp/kegg-bin/show_pathway?hsa00590
Bladder cancer	hsa05219	KEGG PATHWAY	4	P08253|P14780|P07996|A0A087WXI5	http://www.genome.jp/kegg-bin/show_pathway?hsa05219
Central carbon metabolism in cancer	hsa05230	KEGG PATHWAY	4	E7EM57|P10721|P00338|B4DNK4	http://www.genome.jp/kegg-bin/show_pathway?hsa05230
Endocrine resistance	hsa01522	KEGG PATHWAY	4	P05019|P08253|P14780|M0R3C9	http://www.genome.jp/kegg-bin/show_pathway?hsa01522
Hippo signaling pathway	hsa04390	KEGG PATHWAY	4	P60709|P62258|E5RIR4|A0A087WXI5	http://www.genome.jp/kegg-bin/show_pathway?hsa04390
Leishmaniasis	hsa05140	KEGG PATHWAY	4	A0A0B4J1U7|H0Y755|P05556|P01024	http://www.genome.jp/kegg-bin/show_pathway?hsa05140
Neuroactive ligand-receptor interaction	hsa04080	KEGG PATHWAY	4	P00734|P00747|E7EQ64|B1AN99	http://www.genome.jp/kegg-bin/show_pathway?hsa04080
Pancreatic secretion	hsa04972	KEGG PATHWAY	4	A0A087WSY5|E7EQ64|B1AN99|A6NIZ1	http://www.genome.jp/kegg-bin/show_pathway?hsa04972
Prostate cancer	hsa05215	KEGG PATHWAY	4	P07900|P08238|P05019|P14625	http://www.genome.jp/kegg-bin/show_pathway?hsa05215
Ras signaling pathway	hsa04014	KEGG PATHWAY	4	E9PEK4|P05019|P10721|A6NIZ1	http://www.genome.jp/kegg-bin/show_pathway?hsa04014
Small cell lung cancer	hsa05222	KEGG PATHWAY	4	P02751|P08514|P05556|E7EPA6	http://www.genome.jp/kegg-bin/show_pathway?hsa05222
Toxoplasmosis	hsa05145	KEGG PATHWAY	4	A0A0G2JIW1|E9PKE3|P05556|E7EPA6	http://www.genome.jp/kegg-bin/show_pathway?hsa05145
Vitamin digestion and absorption	hsa04977	KEGG PATHWAY	4	P02647|P06727|P04114|P43251	http://www.genome.jp/kegg-bin/show_pathway?hsa04977
Allograft rejection	hsa05330	KEGG PATHWAY	3	A0A0B4J1U7|A0A0G2JI36|A0A0G2JKJ1	http://www.genome.jp/kegg-bin/show_pathway?hsa05330
Autoimmune thyroid disease	hsa05320	KEGG PATHWAY	3	A0A0B4J1U7|A0A0G2JI36|A0A0G2JKJ1	http://www.genome.jp/kegg-bin/show_pathway?hsa05320
Cysteine and methionine metabolism	hsa00270	KEGG PATHWAY	3	A0A2R8Y430|P00338|A0A5F9ZHM4	http://www.genome.jp/kegg-bin/show_pathway?hsa00270
Fat digestion and absorption	hsa04975	KEGG PATHWAY	3	P02647|P06727|P04114	http://www.genome.jp/kegg-bin/show_pathway?hsa04975
Fc gamma R-mediated phagocytosis	hsa04666	KEGG PATHWAY	3	A0A0B4J1U7|H0Y755|P06396	http://www.genome.jp/kegg-bin/show_pathway?hsa04666
Glucagon signaling pathway	hsa04922	KEGG PATHWAY	3	P00338|A0A5F9ZHM4|B4DNK4	http://www.genome.jp/kegg-bin/show_pathway?hsa04922
Hepatitis B	hsa05161	KEGG PATHWAY	3	P98160|P14780|E5RIR4	http://www.genome.jp/kegg-bin/show_pathway?hsa05161
Intestinal immune network for IgA production	hsa04672	KEGG PATHWAY	3	A0A0B4J1U7|K4DIA0|P01833	http://www.genome.jp/kegg-bin/show_pathway?hsa04672
Longevity regulating pathway	hsa04211	KEGG PATHWAY	3	P05019|P04040|Q15848	http://www.genome.jp/kegg-bin/show_pathway?hsa04211
Measles	hsa05162	KEGG PATHWAY	3	A0A0B4J1U7|A0A0G2JIW1|E9PKE3	http://www.genome.jp/kegg-bin/show_pathway?hsa05162
NOD-like receptor signaling pathway	hsa04621	KEGG PATHWAY	3	P07900|P08238|P14625	http://www.genome.jp/kegg-bin/show_pathway?hsa04621
Oocyte meiosis	hsa04114	KEGG PATHWAY	3	P05019|P62258|E5RIR4	http://www.genome.jp/kegg-bin/show_pathway?hsa04114
Peroxisome	hsa04146	KEGG PATHWAY	3	A0A0A0MSI0|H7BYH4|P04040	http://www.genome.jp/kegg-bin/show_pathway?hsa04146
Progesterone-mediated oocyte maturation	hsa04914	KEGG PATHWAY	3	P07900|P08238|P05019	http://www.genome.jp/kegg-bin/show_pathway?hsa04914
Pyruvate metabolism	hsa00620	KEGG PATHWAY	3	P00338|A0A5F9ZHM4|B4DNK4	http://www.genome.jp/kegg-bin/show_pathway?hsa00620
Renin-angiotensin system	hsa04614	KEGG PATHWAY	3	P01019|P15144|P10619	http://www.genome.jp/kegg-bin/show_pathway?hsa04614
Salivary secretion	hsa04970	KEGG PATHWAY	3	P01034|A0A590UIX5|P61626	http://www.genome.jp/kegg-bin/show_pathway?hsa04970
Signaling pathways regulating pluripotency of stem cells	hsa04550	KEGG PATHWAY	3	P05019|A0A494BZU0|P55103	http://www.genome.jp/kegg-bin/show_pathway?hsa04550
TGF-beta signaling pathway	hsa04350	KEGG PATHWAY	3	P55103|C9JD84|P07996	http://www.genome.jp/kegg-bin/show_pathway?hsa04350
TNF signaling pathway	hsa04668	KEGG PATHWAY	3	P05362|P14780|P19320	http://www.genome.jp/kegg-bin/show_pathway?hsa04668
Toll-like receptor signaling pathway	hsa04620	KEGG PATHWAY	3	P18428|P10451|P08571	http://www.genome.jp/kegg-bin/show_pathway?hsa04620
Type I diabetes mellitus	hsa04940	KEGG PATHWAY	3	A0A0G2JI36|A0A0G2JKJ1|P10809	http://www.genome.jp/kegg-bin/show_pathway?hsa04940
Tyrosine metabolism	hsa00350	KEGG PATHWAY	3	P09172|P16930|Q16853	http://www.genome.jp/kegg-bin/show_pathway?hsa00350
mTOR signaling pathway	hsa04150	KEGG PATHWAY	3	P05019|A2A3R5|F5GZS6	http://www.genome.jp/kegg-bin/show_pathway?hsa04150
p53 signaling pathway	hsa04115	KEGG PATHWAY	3	P05019|A6XND0|P07996	http://www.genome.jp/kegg-bin/show_pathway?hsa04115
AMPK signaling pathway	hsa04152	KEGG PATHWAY	2	P05019|Q15848	http://www.genome.jp/kegg-bin/show_pathway?hsa04152
Adrenergic signaling in cardiomyocytes	hsa04261	KEGG PATHWAY	2	P68032|P54289	http://www.genome.jp/kegg-bin/show_pathway?hsa04261
Alcoholism	hsa05034	KEGG PATHWAY	2	P62805|A0A0U1RR32	http://www.genome.jp/kegg-bin/show_pathway?hsa05034
Amyotrophic lateral sclerosis (ALS)	hsa05014	KEGG PATHWAY	2	H7BYH4|P04040	http://www.genome.jp/kegg-bin/show_pathway?hsa05014
Arginine and proline metabolism	hsa00330	KEGG PATHWAY	2	P06732|Q96KN2	http://www.genome.jp/kegg-bin/show_pathway?hsa00330
Asthma	hsa05310	KEGG PATHWAY	2	A0A0B4J1U7|H0YCG3	http://www.genome.jp/kegg-bin/show_pathway?hsa05310
Axon guidance	hsa04360	KEGG PATHWAY	2	P05556|E7EX60	http://www.genome.jp/kegg-bin/show_pathway?hsa04360
B cell receptor signaling pathway	hsa04662	KEGG PATHWAY	2	A0A0B4J1U7|P20023	http://www.genome.jp/kegg-bin/show_pathway?hsa04662
Cardiac muscle contraction	hsa04260	KEGG PATHWAY	2	P68032|P54289	http://www.genome.jp/kegg-bin/show_pathway?hsa04260
Cell cycle	hsa04110	KEGG PATHWAY	2	P62258|E5RIR4	http://www.genome.jp/kegg-bin/show_pathway?hsa04110
EGFR tyrosine kinase inhibitor resistance	hsa01521	KEGG PATHWAY	2	P05019|A2A3R5	http://www.genome.jp/kegg-bin/show_pathway?hsa01521
FoxO signaling pathway	hsa04068	KEGG PATHWAY	2	P05019|P04040	http://www.genome.jp/kegg-bin/show_pathway?hsa04068
Fructose and mannose metabolism	hsa00051	KEGG PATHWAY	2	H3BQN4|A0A3B3IS80	http://www.genome.jp/kegg-bin/show_pathway?hsa00051
Gap junction	hsa04540	KEGG PATHWAY	2	P07437|F5H5D3	http://www.genome.jp/kegg-bin/show_pathway?hsa04540
Glycosaminoglycan biosynthesis - keratan sulfate	hsa00533	KEGG PATHWAY	2	Q9NY97|O43505	http://www.genome.jp/kegg-bin/show_pathway?hsa00533
Glycosphingolipid biosynthesis - lacto and neolacto series	hsa00601	KEGG PATHWAY	2	Q9NY97|O43505	http://www.genome.jp/kegg-bin/show_pathway?hsa00601
Graft-versus-host disease	hsa05332	KEGG PATHWAY	2	A0A0G2JI36|A0A0G2JKJ1	http://www.genome.jp/kegg-bin/show_pathway?hsa05332
Huntington's disease	hsa05016	KEGG PATHWAY	2	F8W079|H7BYH4	http://www.genome.jp/kegg-bin/show_pathway?hsa05016
Inflammatory mediator regulation of TRP channels	hsa04750	KEGG PATHWAY	2	P05019|Q9NPH3	http://www.genome.jp/kegg-bin/show_pathway?hsa04750
Melanoma	hsa05218	KEGG PATHWAY	2	P05019|A0A087WXI5	http://www.genome.jp/kegg-bin/show_pathway?hsa05218
N-Glycan biosynthesis	hsa00510	KEGG PATHWAY	2	P33908|Q16706	http://www.genome.jp/kegg-bin/show_pathway?hsa00510
Neurotrophin signaling pathway	hsa04722	KEGG PATHWAY	2	A6NIZ1|P62258	http://www.genome.jp/kegg-bin/show_pathway?hsa04722
Non-alcoholic fatty liver disease (NAFLD)	hsa04932	KEGG PATHWAY	2	O75460|Q15848	http://www.genome.jp/kegg-bin/show_pathway?hsa04932
Osteoclast differentiation	hsa04380	KEGG PATHWAY	2	E9PEK4|H0Y755	http://www.genome.jp/kegg-bin/show_pathway?hsa04380
Oxidative phosphorylation	hsa00190	KEGG PATHWAY	2	D6RAD3|F8W079	http://www.genome.jp/kegg-bin/show_pathway?hsa00190
Oxytocin signaling pathway	hsa04921	KEGG PATHWAY	2	P60709|P54289	http://www.genome.jp/kegg-bin/show_pathway?hsa04921
Parkinson's disease	hsa05012	KEGG PATHWAY	2	F8W079|B4DV12	http://www.genome.jp/kegg-bin/show_pathway?hsa05012
Phospholipase D signaling pathway	hsa04072	KEGG PATHWAY	2	A0A0B4J1U7|P10721	http://www.genome.jp/kegg-bin/show_pathway?hsa04072
Porphyrin and chlorophyll metabolism	hsa00860	KEGG PATHWAY	2	P00450|M0R192	http://www.genome.jp/kegg-bin/show_pathway?hsa00860
Primary immunodeficiency	hsa05340	KEGG PATHWAY	2	A0A0B4J1U7|P15814	http://www.genome.jp/kegg-bin/show_pathway?hsa05340
Propanoate metabolism	hsa00640	KEGG PATHWAY	2	P00338|A0A5F9ZHM4	http://www.genome.jp/kegg-bin/show_pathway?hsa00640
Proteasome	hsa03050	KEGG PATHWAY	2	B4DEV8|P28066	http://www.genome.jp/kegg-bin/show_pathway?hsa03050
Purine metabolism	hsa00230	KEGG PATHWAY	2	A0A087X0I3|B4DNK4	http://www.genome.jp/kegg-bin/show_pathway?hsa00230
RNA degradation	hsa03018	KEGG PATHWAY	2	P06733|P10809	http://www.genome.jp/kegg-bin/show_pathway?hsa03018
RNA transport	hsa03013	KEGG PATHWAY	2	A0A087WV01|E7EQG2	http://www.genome.jp/kegg-bin/show_pathway?hsa03013
Rheumatoid arthritis	hsa05323	KEGG PATHWAY	2	A0A0B4J1U7|P05362	http://www.genome.jp/kegg-bin/show_pathway?hsa05323
Ribosome	hsa03010	KEGG PATHWAY	2	P30050|A2A3R5	http://www.genome.jp/kegg-bin/show_pathway?hsa03010
Spliceosome	hsa03040	KEGG PATHWAY	2	A0A0G2JIW1|E9PKE3	http://www.genome.jp/kegg-bin/show_pathway?hsa03040
Thyroid hormone signaling pathway	hsa04919	KEGG PATHWAY	2	M0R3C9|P60709	http://www.genome.jp/kegg-bin/show_pathway?hsa04919
Tight junction	hsa04530	KEGG PATHWAY	2	P60709|H9KV75	http://www.genome.jp/kegg-bin/show_pathway?hsa04530
Type II diabetes mellitus	hsa04930	KEGG PATHWAY	2	B4DNK4|Q15848	http://www.genome.jp/kegg-bin/show_pathway?hsa04930
beta-Alanine metabolism	hsa00410	KEGG PATHWAY	2	Q96KN2|Q16853	http://www.genome.jp/kegg-bin/show_pathway?hsa00410
Glycine, serine and threonine metabolism	hsa00260	KEGG PATHWAY	1	Q16853	http://www.genome.jp/kegg-bin/show_pathway?hsa00260
Acute myeloid leukemia	hsa05221	KEGG PATHWAY	1	P10721	http://www.genome.jp/kegg-bin/show_pathway?hsa05221
Adipocytokine signaling pathway	hsa04920	KEGG PATHWAY	1	Q15848	http://www.genome.jp/kegg-bin/show_pathway?hsa04920
Aldosterone-regulated sodium reabsorption	hsa04960	KEGG PATHWAY	1	P05019	http://www.genome.jp/kegg-bin/show_pathway?hsa04960
Biotin metabolism	hsa00780	KEGG PATHWAY	1	P43251	http://www.genome.jp/kegg-bin/show_pathway?hsa00780
Calcium signaling pathway	hsa04020	KEGG PATHWAY	1	A0A0B4J1U7	http://www.genome.jp/kegg-bin/show_pathway?hsa04020
Dorso-ventral axis formation	hsa04320	KEGG PATHWAY	1	M0R3C9	http://www.genome.jp/kegg-bin/show_pathway?hsa04320
Endometrial cancer	hsa05213	KEGG PATHWAY	1	A0A087WXI5	http://www.genome.jp/kegg-bin/show_pathway?hsa05213
Ether lipid metabolism	hsa00565	KEGG PATHWAY	1	E7EUF1	http://www.genome.jp/kegg-bin/show_pathway?hsa00565
Fatty acid degradation	hsa00071	KEGG PATHWAY	1	P42126	http://www.genome.jp/kegg-bin/show_pathway?hsa00071
Fc epsilon RI signaling pathway	hsa04664	KEGG PATHWAY	1	A0A0B4J1U7	http://www.genome.jp/kegg-bin/show_pathway?hsa04664
Folate biosynthesis	hsa00790	KEGG PATHWAY	1	Q92820	http://www.genome.jp/kegg-bin/show_pathway?hsa00790
Gastric acid secretion	hsa04971	KEGG PATHWAY	1	P60709	http://www.genome.jp/kegg-bin/show_pathway?hsa04971
Glioma	hsa05214	KEGG PATHWAY	1	P05019	http://www.genome.jp/kegg-bin/show_pathway?hsa05214
Glycerophospholipid metabolism	hsa00564	KEGG PATHWAY	1	P04180	http://www.genome.jp/kegg-bin/show_pathway?hsa00564
Glycosaminoglycan degradation	hsa00531	KEGG PATHWAY	1	Q9Y251	http://www.genome.jp/kegg-bin/show_pathway?hsa00531
Glycosylphosphatidylinositol(GPI)-anchor biosynthesis	hsa00563	KEGG PATHWAY	1	P80108	http://www.genome.jp/kegg-bin/show_pathway?hsa00563
Glyoxylate and dicarboxylate metabolism	hsa00630	KEGG PATHWAY	1	P04040	http://www.genome.jp/kegg-bin/show_pathway?hsa00630
GnRH signaling pathway	hsa04912	KEGG PATHWAY	1	P08253	http://www.genome.jp/kegg-bin/show_pathway?hsa04912
Histidine metabolism	hsa00340	KEGG PATHWAY	1	Q96KN2	http://www.genome.jp/kegg-bin/show_pathway?hsa00340
Inositol phosphate metabolism	hsa00562	KEGG PATHWAY	1	Q9UNW1	http://www.genome.jp/kegg-bin/show_pathway?hsa00562
Insulin signaling pathway	hsa04910	KEGG PATHWAY	1	A2A3R5	http://www.genome.jp/kegg-bin/show_pathway?hsa04910
Jak-STAT signaling pathway	hsa04630	KEGG PATHWAY	1	A0A494BZU0	http://www.genome.jp/kegg-bin/show_pathway?hsa04630
Long-term depression	hsa04730	KEGG PATHWAY	1	P05019	http://www.genome.jp/kegg-bin/show_pathway?hsa04730
Long-term potentiation	hsa04720	KEGG PATHWAY	1	A6NIZ1	http://www.genome.jp/kegg-bin/show_pathway?hsa04720
Melanogenesis	hsa04916	KEGG PATHWAY	1	P10721	http://www.genome.jp/kegg-bin/show_pathway?hsa04916
Mineral absorption	hsa04978	KEGG PATHWAY	1	P02787	http://www.genome.jp/kegg-bin/show_pathway?hsa04978
Nitrogen metabolism	hsa00910	KEGG PATHWAY	1	P00915	http://www.genome.jp/kegg-bin/show_pathway?hsa00910
Notch signaling pathway	hsa04330	KEGG PATHWAY	1	M0R3C9	http://www.genome.jp/kegg-bin/show_pathway?hsa04330
Other glycan degradation	hsa00511	KEGG PATHWAY	1	Q9BTY2	http://www.genome.jp/kegg-bin/show_pathway?hsa00511
Ovarian steroidogenesis	hsa04913	KEGG PATHWAY	1	P05019	http://www.genome.jp/kegg-bin/show_pathway?hsa04913
Pantothenate and CoA biosynthesis	hsa00770	KEGG PATHWAY	1	O95497	http://www.genome.jp/kegg-bin/show_pathway?hsa00770
Phenylalanine metabolism	hsa00360	KEGG PATHWAY	1	Q16853	http://www.genome.jp/kegg-bin/show_pathway?hsa00360
Protein export	hsa03060	KEGG PATHWAY	1	P11021	http://www.genome.jp/kegg-bin/show_pathway?hsa03060
Renal cell carcinoma	hsa05211	KEGG PATHWAY	1	A6NIZ1	http://www.genome.jp/kegg-bin/show_pathway?hsa05211
Renin secretion	hsa04924	KEGG PATHWAY	1	P01019	http://www.genome.jp/kegg-bin/show_pathway?hsa04924
Retinol metabolism	hsa00830	KEGG PATHWAY	1	P00352	http://www.genome.jp/kegg-bin/show_pathway?hsa00830
Riboflavin metabolism	hsa00740	KEGG PATHWAY	1	M0R192	http://www.genome.jp/kegg-bin/show_pathway?hsa00740
Serotonergic synapse	hsa04726	KEGG PATHWAY	1	A0A0A0MRG2	http://www.genome.jp/kegg-bin/show_pathway?hsa04726
Sphingolipid signaling pathway	hsa04071	KEGG PATHWAY	1	A0A1B0GU03	http://www.genome.jp/kegg-bin/show_pathway?hsa04071
Terpenoid backbone biosynthesis	hsa00900	KEGG PATHWAY	1	Q9UHG3	http://www.genome.jp/kegg-bin/show_pathway?hsa00900
Thyroid cancer	hsa05216	KEGG PATHWAY	1	A0A087WXI5	http://www.genome.jp/kegg-bin/show_pathway?hsa05216
Tryptophan metabolism	hsa00380	KEGG PATHWAY	1	P04040	http://www.genome.jp/kegg-bin/show_pathway?hsa00380
Vibrio cholerae infection	hsa05110	KEGG PATHWAY	1	P60709	http://www.genome.jp/kegg-bin/show_pathway?hsa05110
Wnt signaling pathway	hsa04310	KEGG PATHWAY	1	P36955	http://www.genome.jp/kegg-bin/show_pathway?hsa04310
cAMP signaling pathway	hsa04024	KEGG PATHWAY	1	A6NIZ1	http://www.genome.jp/kegg-bin/show_pathway?hsa04024

## Sheet: Table S3
Table S3 The list of 567 positive-mode metabolites identified in serum samples
ID	name	Metabolite	MZ	RT	CAMERAisotopes	CAMERAadductIon	CAMERApcgroup	SpectrumName	libraryMZ	adduct ion	dot product	reverse dot product	fragement presence	MS2 spectrum	Formula	superclass	class	hmdb	kegg
13	M70T57	1-Pyrroline	70.0647	0.94745	-	[M+H-HCOOH]+ 115.063	120	hmdb::1-Pyrroline; E10; true; HMDB0012497	70.0648	[M+H]+	875.738	868.402	666.667	53.03826:36 70.06879:179	C4H7N	Organoheterocyclic compounds	Pyrrolines	HMDB0012497	C15668
16	M72T64	1,3-Butadiene	72.0802	1.06032	[2][M]+	-	2779	hmdb::1,3-Butadiene; E20; true; HMDB0041792	72.0803	[M+NH4]+	175.719	750	1000	39.02362:179 42.03313:573 53.04166:36 55.05471:398 56.04939:223 57.0583:458	C4H6	Hydrocarbons	Unsaturated hydrocarbons	HMDB0041792	C16450
47	M84T65	(+)-2,3-Dihydro-3-methyl-1H-pyrrole	84.0803	1.08752	-	[M+K]+ 45.117 [M+Na]+ 61.091 [M+H]+ 83.0729	121	hmdb::(+)-2,3-Dihydro-3-methyl-1H-pyrrole; E40; true; HMDB0033529	84.0804	[M+H]+	662.975	523.835	500	39.02066:7 39.02507:18 41.03891:36 42.0346:168 43.03575:161 43.05428:18 54.03206:7 55.04997:7 55.0573:11 56.04882:18 65.03883:11 67.05528:21 68.04884:50 69.05673:25 84.07865:29	C5H9N	Organoheterocyclic compounds	Pyrrolines	HMDB0033529	null
55	M86T113	Piperidine	86.0958	1.87707	[3][M]+	[M+K]+ 47.1327 [M+Na]+ 63.1066 [M+H]+ 85.0885	53	hmdb::Piperidine; E40; true; HMDB0034301	86.0958	[M+H]+	691.17	682.578	500	37.00683:7 38.01358:7 39.02326:57 41.03797:86 42.03366:57 43.04221:11 43.05333:21 44.01118:43 44.04866:165 56.04892:97 57.05782:72 58.06497:7 69.03114:11 69.07104:21 70.064:36 71.07476:11 86.05884:57 86.09553:14	C5H11N	Organoheterocyclic compounds	Piperidines	HMDB0034301	C01746
56	M86T73	Piperidine	86.0958	1.21531	-	[M+K]+ 47.1326 [M+Na]+ 63.1066 [M+H]+ 85.0885	106	hmdb::Piperidine; E40; true; HMDB0034301	86.0958	[M+H]+	557.455	582.374	500	37.00917:7 39.02034:14 39.02122:43 41.03857:57 42.03334:50 43.04281:14 44.04925:86 53.93513:7 56.04943:115 57.05727:86 58.0687:7 69.0691:21 70.06439:64 71.50201:7 79.93987:14 86.09446:21	C5H11N	Organoheterocyclic compounds	Piperidines	HMDB0034301	C01746
57	M87T137	Iso-Valeraldehyde	87.0797	2.27927	-	-	23	hmdb::Iso-Valeraldehyde; E40; true; HMDB0006478	87.0797	[M+H]+	616.325	384.437	416.667	38.01995:36 41.03642:179 43.05451:153 45.03286:1106 45.54702:40 55.05547:36 69.07462:36	C5H10O	Organic oxygen compounds	Organooxygen compounds	HMDB0006478	C07329
66	M90T53	(alpha-D-mannosyl)7-beta-D-mannosyl-diacetylchitobiosyl-L-asparagine, isoform A (protein)	90.0544	0.8915	-	-	1743	hmdb::(alpha-D-mannosyl)7-beta-D-mannosyl-diacetylchitobiosyl-L-asparagine, isoform A (protein); ENone; false; HMDB0062251	90.0546	[M+H]+	880	202.431	500	44.04496:192 44.04964:776	C3H7NO2	Organic acids and derivatives	Carboxylic acids and derivatives	HMDB0062251	C01401
95	M100T135	2-Piperidinone	100.075	2.25427	-	[M+2H-CO2]2+ 242.134	23	hmdb::2-Piperidinone; E20; true; HMDB0011749	100.075	[M+H]+	684.274	724.882	666.667	35.99633:7 39.01942:14 39.02295:29 40.49305:14 41.03856:64 43.01968:21 44.01369:918 44.05117:54 51.02199:7 54.0329:50 55.01939:29 55.05397:197 55.88488:15 56.0497:668 57.07036:29 58.0292:79 59.04919:36 65.96801:7 67.04831:7 69.03208:21 72.04339:57 72.07935:86 73.38248:7 78.04537:7 82.06577:222 83.05124:21 84.93959:14 86.94395:7 99.94608:15 100.07601:1000	C5H9NO	Organoheterocyclic compounds	Piperidines	HMDB0011749	null
110	M104T69	1-Methylpyrrole	104.052	1.14712	-	[M+K]+ 65.0889 [M+Na]+ 81.0629 [M+H]+ 103.045 [M+H-HCOOH]+ 149.05	118	hmdb::1-Methylpyrrole; ENone; false; HMDB0033113	104.052	[M+Na]+	880	438.194	500	58.07116:72	C5H7N	Organoheterocyclic compounds	Pyrroles	HMDB0033113	null
113	M104T53	Choline	104.106	0.886117	[5][M]+	-	1733	massbank::Choline; LC-ESI-QTOF; MS2; CE	104.106	[M]+	591.935	835.908	1000	42.03372:107 43.91572:74 44.05059:532 45.03267:907 45.05825:370 46.29614:74 57.88752:75 58.06495:1125 59.07113:179 60.08048:1473 62.40789:73 104.10661:1123	C5H14NO	Organic nitrogen compounds	Organonitrogen compounds	HMDB0000097	C00114
124	M107T334_1	Benzaldehyde	107.049	5.55862	-	-	2296	hmdb::Benzaldehyde; E25; false; HMDB0006115	107.049	[M+H]+	787.821	520.412	416.667	51.02132:107 65.0219:73 65.04695:73 77.03815:629 78.04543:74 79.0555:75 91.0537:107 107.04638:107	C7H6O	Benzenoids	Benzene and substituted derivatives	HMDB0006115	C00193
135	M109T152	(Z)-1,3-Octadiene	109.1	2.53797	[6][M]+	[M+H-HCOOH]+ 154.099	85	hmdb::(Z)-1,3-Octadiene; E10; true; HMDB0061897	109.1	[M+H]+	181.3	750	1000	41.03758:72 55.05258:72 65.03823:107 67.04888:107 77.03604:72 81.0713:72 109.09759:72	C8H12	Hydrocarbons	Unsaturated hydrocarbons	HMDB0061897	null
148	M113T71	2,4-Dimethylthiophene	113.02	1.18003	-	[M+Na]+ 90.0387	61	hmdb::2,4-Dimethylthiophene; E10; true; HMDB0032978	113.034	[M+H]+	750	750	1000	113.03395:72	C6H8S	Organoheterocyclic compounds	Heteroaromatic compounds	HMDB0032978	null
149	M113T70	2,4-Dimethylthiophene	113.034	1.1749	-	-	2738	hmdb::2,4-Dimethylthiophene; E10; true; HMDB0032978	113.034	[M+H]+	750	750	1000	113.03395:72	C6H8S	Organoheterocyclic compounds	Heteroaromatic compounds	HMDB0032978	null
156	M114T55	Creatinine	114.065	0.919983	-	[M+H]+ 113.058	5272	hmdb::Creatinine; ENone; false; HMDB0000562	114.066	[M+H]+	554.029	728.407	500	42.03427:36 43.02707:125 44.0502:605 44.05864:57 114.06485:90	C4H7N3O	Organic acids and derivatives	Carboxylic acids and derivatives	HMDB0000562	C00791
163	M116T57	Proline	116.07	0.946667	[7][M]+	[M+H]+ 115.063	120	massbank::Proline; LC-ESI-ITFT; MS2; CE 85.0 eV; [M+H]+	116.07	[M+H]+	880	722.262	500	70.06429:621	C5H9NO2	Organic acids and derivatives	Carboxylic acids and derivatives	HMDB0000162	C00148
169	M118T137	Indole	118.064	2.27922	-	-	23	hmdb::Indole; ENone; false; HMDB0000738	118.064	[M+H]+	874.6	935.723	1000	50.01494:36 65.03593:107 89.03595:108 91.04868:112 91.05407:788 117.05703:215 118.06609:614	C8H7N	Organoheterocyclic compounds	Indoles and derivatives	HMDB0000738	C00463
170	M118T63	Betaine	118.086	1.04916	[8][M]+	-	80	inhouse::Betaine; false; [M+H]+	118.085	[M+H]+	930.21	936.757	1000	42.03222:48 43.02779:24 58.06443:2618 58.97515:25 59.07497:982 74.05755:24 103.06583:24 118.08568:649	C5H11NO2	Organic acids and derivatives	Carboxylic acids and derivatives	HMDB0000043	C00719
178	M119T334	Indane	119.085	5.55892	[9][M]+	[M+H]+ 118.078	42	hmdb::Indane; E10; true; HMDB0059837	119.085	[M+H]+	440.772	750	1000	38.01469:182 39.02262:617 41.01469:76 41.03911:406 51.02451:179 63.01763:113 65.03805:2498 67.98165:38 68.33375:79 69.26968:73 77.0384:744 78.04568:181 79.05324:327 90.76988:174 91.05265:15091 103.0477:145 103.05344:398 104.05941:145 117.07235:36 119.08108:143	C9H10	Benzenoids	Indanes	HMDB0059837	null
182	M120T134	Malonamide	120.08	2.23445	[10][M]+	-	955	inhouse::Malonamide; false; [M+NH4]+	120.08	[M+NH4]+	365.842	618.499	1000	39.03004:73 42.03333:219 50.01704:184 51.0228:646 60.97198:73 65.04053:397 66.25684:97 74.16779:36 76.80443:282 77.03852:10119 77.6869:72 79.05585:143 80.04966:215 81.05984:76 86.01575:36 91.05399:3030 92.60892:74 93.06884:891 94.06604:72 95.63947:73 98.96169:36 101.0376:146 102.04654:625 103.05332:9495 104.05064:72 117.05529:73 118.06434:363 119.07464:338 120.07996:1447	C3H6N2O2	-	-	NA	NA
189	M123T100	4-Hydroxybenzaldehyde	123.043	1.66015	-	[M+H-COCH2]+ 164.047	57	inhouse::4-Hydroxybenzaldehyde; false; [M+H]+	123.043	[M+H]+	468.538	556.543	1000	39.02375:7 40.49473:21 43.0158:7 51.02063:29 53.03539:7 63.92676:7 67.0545:29 70.50101:7 77.03088:14 77.03709:272 78.03936:7 81.06727:14 95.04354:21 95.04905:79 105.03661:14 123.05048:14	C7H6O2	Organic oxygen compounds	Organooxygen compounds	HMDB0011718	C00633
190	M123T71	4-Hydroxybenzaldehyde	123.043	1.18138	-	-	61	inhouse::4-Hydroxybenzaldehyde; false; [M+H]+	123.043	[M+H]+	479.627	587.025	750	42.03338:72 53.03666:72 70.51086:36 75.01076:72 77.03749:591 77.98739:37 78.03728:37 95.0482:179 123.05747:143	C7H6O2	Organic oxygen compounds	Organooxygen compounds	HMDB0011718	C00633
194	M124T485	2-Propionylpyrrole	124.086	8.07763	[11][M]+	-	3198	hmdb::2-Propionylpyrrole; E10; true; HMDB0032492	124.086	[M+H]+	537.228	883.569	800	39.0206:36 39.02237:90 41.02349:54 42.03366:5920 42.39702:36 42.58574:36 43.02832:72 53.03713:54 57.04401:18 59.06254:54 66.03372:757 68.26365:37 79.03567:37 80.04958:107 83.06056:5678 83.43423:26 84.41749:36 96.71994:36 106.02808:37 107.05867:966 124.0388:49 124.08598:7651	C7H9NO	Organooxygen compounds	Carbonyl compounds	HMDB0032492	null
196	M124T352	2-Propionylpyrrole	124.086	5.86485	-	-	3684	hmdb::2-Propionylpyrrole; E10; true; HMDB0032492	124.086	[M+H]+	553.355	855.618	600	38.01657:36 41.02387:79 42.03404:1917 66.0363:218 79.0522:77 83.06075:1916 94.02796:73 107.05723:327 107.08061:85 123.70547:76 124.08745:2964	C7H9NO	Organooxygen compounds	Carbonyl compounds	HMDB0032492	null
203	M125T482	2-Methoxy-3-methylpyrazine	125.07	8.02777	-	-	4792	hmdb::2-Methoxy-3-methylpyrazine; E10; true; HMDB0031852	125.07	[M+H]+	434.637	590.303	1000	41.03991:74 42.03287:1033 43.01732:54 43.03585:143 44.01223:72 66.03134:90 67.03118:72 68.01291:36 83.06159:254 84.04523:1076 84.07372:60 107.05669:54 108.05994:72 125.0704:579 125.08778:568	C6H8N2O	Organoheterocyclic compounds	Diazines	HMDB0031852	null
205	M125T484	2-Methoxy-3-methylpyrazine	125.089	8.0667	[11][M+1]+	-	3198	hmdb::2-Methoxy-3-methylpyrazine; E10; true; HMDB0031852	125.07	[M+H]+	434.637	590.303	1000	41.03991:74 42.03287:1033 43.01732:54 43.03585:143 44.01223:72 66.03134:90 67.03118:72 68.01291:36 83.06159:254 84.04523:1076 84.07372:60 107.05669:54 108.05994:72 125.0704:579 125.08778:568	C6H8N2O	Organoheterocyclic compounds	Diazines	HMDB0031852	null
207	M125T155	3,5,5-Trimethyl-2-cyclopenten-1-one	125.095	2.58479	-	-	59	hmdb::3,5,5-Trimethyl-2-cyclopenten-1-one; E20; true; HMDB0040246	125.096	[M+H]+	540.929	615.046	444.445	41.03665:72 55.05359:254 56.05564:36 79.05328:108 83.04638:72 84.04157:72 97.09784:72 125.07043:108	C8H12O	Organooxygen compounds	Carbonyl compounds	HMDB0040246	null
226	M130T53	Pyroglutamic acid	130.049	0.8815	[13][M]+	-	1735	hmdb::Pyroglutamic acid; ENone; false; HMDB0000267	130.049	[M+H]+	710.013	854.767	1000	41.03772:107 56.05175:181 84.03969:187 84.04228:550 130.0688:72	C5H7NO3	Organic acids and derivatives	Carboxylic acids and derivatives	HMDB0000267	C01879
227	M130T98	L-5-Oxoproline	130.049	1.62927	[14][M]+	-	4630	massbank::L-5-Oxoproline; LC-ESI-QTOF; MS2; CE	130.049	[M+H]+	718.471	877.054	1000	41.03588:107 55.87304:73 56.04947:257 65.03836:73 77.80036:74 84.04309:1221 84.07935:190 130.04681:72 130.06453:179	C5H7NO3	Organic acids and derivatives	Carboxylic acids and derivatives	HMDB0000267	C01879
228	M130T71	L-5-Oxoproline	130.049	1.17708	[15][M]+	[M+Na+NH3]+ 90.0387	61	massbank::L-5-Oxoproline; LC-ESI-QTOF; MS2; CE	130.049	[M+H]+	615.267	815.628	1000	37.00993:36 39.02555:145 41.03849:332 55.01495:72 56.0452:150 56.05154:650 68.99409:36 75.80789:36 77.03503:77 82.06767:77 84.04451:2684 84.07947:269 130.06174:143	C5H7NO3	Organic acids and derivatives	Carboxylic acids and derivatives	HMDB0000267	C01879
229	M130T161	Indole-3-carbinol	130.064	2.68558	-	-	1210	massbank::Indole-3-carbinol; LC-ESI-QTOF; MS2; CE	130.06	[M+H-H2O]+	910.351	870.507	714.286	77.03693:215 102.05492:73 103.05315:326 128.05241:73 130.06424:365	C9H9NO	Organoheterocyclic compounds	Indoles and derivatives	HMDB0005785
231	M130T65	L-Pipecolic acid	130.086	1.08617	[16][M]+	[M+K+HCOOH]+ 45.117 [M+Na+HCOOH]+ 61.091 [M+H+HCOOH]+ 83.0729	121	hmdb::L-Pipecolic acid; E25; false; HMDB0000716	130.085	[M+H]+	665.974	850.507	1000	41.03807:54 42.03468:271 55.05323:54 56.05:161 57.06958:215 65.03558:36 65.03899:90 67.05197:473 68.04784:161 69.0569:179 82.06325:179 83.81621:72 83.95978:37 84.0465:148 84.07887:5194 85.47146:36 130.05939:72	C6H11NO2	Organic acids and derivatives	Carboxylic acids and derivatives	HMDB0000716	C00408
232	M130T46	D-Pipecolinic acid	130.086	0.76305	-	[M+H]+ 129.078	186	inhouse::D-Pipecolinic acid; false; [M+H]+	130.085	[M+H]+	808.639	879.774	1000	56.05042:72 77.03973:73 84.07916:773 130.05937:72 130.06583:107	C6H11NO2	Organic acids and derivatives	Carboxylic acids and derivatives	HMDB0005960	NA
235	M130T142	(Z)-2-Octene	130.158	2.36795	-	-	22	hmdb::(Z)-2-Octene; E40; true; HMDB0061903	130.158	[M+NH4]+	650.883	483.086	428.571	39.02571:72 41.0387:179 57.07162:143 130.06525:72	C8H16	Hydrocarbons	Unsaturated hydrocarbons	HMDB0061903	null
251	M132T56	Creatine	132.076	0.93	-	-	4278	hmdb::Creatine; ENone; false; HMDB0000064	132.076	[M+H]+	579.587	760.663	500	43.03196:147 44.05047:521 87.08097:36 90.05797:180	C4H9N3O2	Organic acids and derivatives	Carboxylic acids and derivatives	HMDB0000064	C00300
252	M132T137	2-Methylindole	132.08	2.28451	-	[M+3H-C6H10O4]3+ 539.265	23	massbank::2-Methylindole; ESI-ITFT; direct injection; MS2; CE	132.08	[M+H]+	343.968	865.94	1000	72.93253:72 72.93856:251 93.06757:36 115.06091:107 117.05541:179 131.07449:72 132.08208:107	C9H9N	Organoheterocyclic compounds	Indoles and derivatives	NA	NA
253	M132T113	Leucine	132.101	1.88227	[18][M]+	[M+K+HCOOH]+ 47.1327 [M+Na+HCOOH]+ 63.1066 [M+H+HCOOH]+ 85.0885	53	massbank::Leucine; LC-ESI-QTOF; MS2; CE	132.101	[M+H]+	737.781	783.349	1000	28.01682:14 30.0327:93 30.45674:7 36.00136:21 37.00816:72 38.01405:50 38.84571:15 39.02283:463 40.91366:16 41.0375:1552 42.03135:36 43.04912:79 43.05376:2501 43.27643:14 44.04908:4517 44.34951:21 44.41631:21 51.99357:7 55.01788:64 55.05455:129 55.93297:14 57.06771:29 59.04972:21 67.05218:14 69.06882:244 71.07487:14 72.08207:29 72.93707:394 73.02755:93 73.06496:86 73.98769:7 75.0287:14 85.82703:59…	C6H13NO2	Organic acids and derivatives	Carboxylic acids and derivatives	HMDB0000687	C00123
254	M132T73	(??)-erythro-Isoleucine	132.101	1.21415	-	[M+K+HCOOH]+ 47.1326 [M+Na+HCOOH]+ 63.1066 [M+H+HCOOH]+ 85.0885	106	hmdb::(??)-erythro-Isoleucine; ENone; false; HMDB0033923	132.101	[M+H]+	835.806	892.831	1000	30.0332:14 35.99855:7 37.00704:43 38.01639:47 39.02257:394 40.91068:11 40.92062:11 41.03814:1149 41.51175:11 42.03383:107 43.01736:32 43.03126:14 43.05349:64 43.91582:14 43.93361:11 44.04882:2060 44.28063:7 45.03277:172 45.07922:7 53.04334:11 55.01868:7 55.05431:75 55.93167:11 56.04897:300 56.96297:14 57.05787:392 58.06609:161 59.0484:32 66.98375:7 67.05312:79 68.85401:18 69.03342:23 69.06979:317…	-	Unknown	Unknown	-	-
256	M133T160	Oxalacetic acid	133.013	2.66784	-	-	16	hmdb::Oxalacetic acid; E10; true; HMDB0000223	133.013	[M+H]+	734.272	760.954	428.571	41.03807:18 59.03645:18 71.02946:54 102.96859:54 115.00468:161 133.01363:54	C4H4O5	Organic acids and derivatives	Keto acids and derivatives	HMDB0000223	C00036
258	M133T96	Hydroquinone	133.031	1.60387	-	[M+H-CH3]+ 147.038 [M+2H-CO]2+ 292.037	68	hmdb::Hydroquinone; E40; false; HMDB0002434	133.031	[M+Na]+	880	494.763	500	39.02401:36	C6H6O2	Benzenoids	Phenols	HMDB0002434	C00530
260	M133T46	DL-Ornithine	133.096	0.771633	-	[M+2H-CO2]2+ 308.16	186	inhouse::DL-Ornithine; false; [M+H]+	133.096	[M+H]+	773.538	834.779	1000	44.05011:75 68.05166:149 70.06544:2127 116.07336:179	C5H12N2O2	-	-	HMDB0032455	C01602
271	M135T334	4'-Methylacetophenone	135.08	5.55892	[20][M]+	-	42	hmdb::4'-Methylacetophenone; E10; true; HMDB0032608	135.08	[M+H]+	567.877	809.303	750	35.99937:14 37.00788:43 38.01463:57 39.02343:473 41.03361:23 41.03904:423 43.01736:100 49.00605:57 50.01563:611 50.86212:21 51.00624:19 51.02339:5204 51.36391:14 53.03925:150 55.01661:122 57.03337:14 61.00469:14 63.02197:14 65.0379:436 66.04514:21 67.05317:129 74.01551:36 75.0237:57 76.80164:186 77.00475:84 77.03821:48020 77.16345:61 77.19943:54 77.23418:21 77.39063:21 77.43536:21 77.45525:21 77.…	C9H10O	Benzenoids	Benzene and substituted derivatives	HMDB0032608	null
277	M136T55	2-Benzoxazolol	136.047	0.919383	-	[M+Na]+ 113.058	5272	hmdb::2-Benzoxazolol; E20; true; HMDB0032931	136.047	[M+H]+	617.559	798.289	500	76.07836:36 79.06084:18 136.02121:36 136.02779:36	C7H5NO2	Organoheterocyclic compounds	Benzoxazoles	HMDB0032931	null
279	M136T100	2-Phenylacetamide	136.075	1.65985	[21][M]+	-	57	inhouse::2-Phenylacetamide; false; [M+H]+	136.075	[M+H]+	664.711	820.43	750	65.03599:143 65.03941:179 77.03606:149 81.03825:73 86.09439:73 91.03249:74 91.05404:945 107.04666:107 119.05316:72	C8H9NO	Benzenoids	Benzene and substituted derivatives	HMDB0010715	C02505
280	M136T71	2-Phenylacetamide	136.075	1.17838	[22][M]+	[M+K]+ 97.1119 [M+Na]+ 113.086	61	hmdb::2-Phenylacetamide; E40; true; HMDB0010715	136.075	[M+H]+	762.751	835.816	583.333	63.02161:36 65.03641:107 73.45496:36 77.0528:74 80.05289:73 91.05357:782 93.0589:73 101.03729:36 107.04929:215 119.04839:107	C8H9NO	Benzenoids	Benzene and substituted derivatives	HMDB0010715	C02505
282	M137T97	Hypoxanthine	137.045	1.62277	[23][M]+	-	139	inhouse::Hypoxanthine; false; [M+H]+	137.045	[M+H]+	899.54	937.877	846.154	40.01974:72 55.02839:217 65.01541:36 67.02803:144 77.03977:107 82.03931:400 83.02076:72 92.0256:251 94.04017:504 95.0935:36 110.03497:804 111.35884:74 117.048:74 119.03494:1140 120.0138:152 135.02658:75 137.04761:1312	C5H4N4O	Organoheterocyclic compounds	Imidazopyrimidines	HMDB0000157	C00262
283	M137T67	Hypoxanthine	137.045	1.12092	-	[M+H]+ 136.038	137	inhouse::Hypoxanthine; false; [M+H]+	137.045	[M+H]+	949.613	943.247	923.077	44.99355:12 55.02999:206 65.01275:60 67.02883:179 82.03915:480 83.02448:60 92.02559:215 93.01177:72 94.03745:616 109.0523:37 110.03375:1052 111.05234:25 116.95825:12 119.03535:1145 120.01577:131 125.65006:12 137.03345:52 137.04668:1587	C5H4N4O	Organoheterocyclic compounds	Imidazopyrimidines	HMDB0000157	C00262
290	M138T57	4-Aminobenzoic acid	138.052	0.948067	-	[M+Na]+ 115.063	120	massbank::4-Aminobenzoic acid; LC-ESI-QTOF; MS2; CE	138.052	[M+H]+	612.121	903.949	1000	55.05662:36 67.04183:36 67.05687:36 70.06067:36 77.03722:36 78.95538:36 82.06097:36 94.06062:36 94.06336:36 94.06747:36 94.06885:36 124.94125:36 138.04291:36 138.04955:36 138.05618:36 138.05783:72	C7H7NO2	Benzenoids	Benzene and substituted derivatives	HMDB0001392	C00568
296	M139T161	(2E,6E)-2,6-Nonadienal	139.111	2.6855	-	-	1211	hmdb::(2E,6E)-2,6-Nonadienal; E40; true; HMDB0031261	139.111	[M+H]+	698.774	429.949	461.538	41.03929:107 55.05142:72 67.05685:143 69.0677:72 71.53046:36 77.05202:36 81.07243:36 93.07282:72 95.08911:36	C9H14O	Organooxygen compounds	Carbonyl compounds	HMDB0031261	null
324	M143T155	.delta.-Octalactone	143.106	2.58089	-	[M+H-HCOOH]+ 188.104	59	inhouse::.delta.-Octalactone; false; [M+H]+	143.106	[M+H]+	524.977	528.966	444.445	41.03776:107 55.05486:291 57.12992:36 81.06893:107 83.09039:71 91.05556:71	C8H14O2	-	-	NA	NA
327	M144T137	1-Naphthalenamine	144.08	2.28692	-	[M+H-CH3]+ 158.089	23	inhouse::1-Naphthalenamine; false; [M+H]+	144.08	[M+H]+	825.286	755.836	571.429	77.04118:72 80.04986:36 86.06445:36 91.05426:251 115.05663:215 116.06161:109 117.0725:216 127.05601:287 143.07231:251 144.07913:367	C10H9N	Benzenoids	Naphthalenes	NA	C14790
328	M144T58	Stachydrine	144.101	0.969808	[26][M]+	[M+H]+ 143.094	71	inhouse::Stachydrine; false; [M+H]+	144.101	[M+H]+	847.239	879.215	1000	43.01825:143 55.05112:72 56.05316:112 58.05959:202 58.06497:1247 70.06861:107 71.05083:107 72.08183:107 81.04416:36 83.0473:110 84.07876:1258 85.02932:73 98.09361:143 99.0414:107 102.05473:215 128.06969:80 144.1021:2846	C7H13NO2	Organic acids and derivatives	Carboxylic acids and derivatives	HMDB0004827	C10172
342	M146T137_1	3-Formylindole	146.059	2.28717	-	[M+Na+K]2+ 230.166	23	massbank::3-Formylindole; LC-ESI-QTOF; MS2; CE	146.059	[M+H]+	679.892	885.686	800	41.03862:107 44.89594:73 45.03419:258 47.78832:36 65.03947:108 69.06793:217 75.03511:36 85.70963:36 89.03864:109 91.05409:659 94.17163:36 117.05846:289 118.06446:436	C9H7NO	Organoheterocyclic compounds	Indoles and derivatives	HMDB0029737	C08493
343	M146T57	3-Dehydroxycarnitine	146.117	0.947042	-	-	120	hmdb::3-Dehydroxycarnitine; ENone; false; HMDB0006831	146.117	[M+H]+	733.258	794.466	500	45.03301:179 58.0644:36 60.07994:143 82.06663:72 87.03967:179 87.04362:287 146.11502:72	C7H15NO2	Organic compounds	Lipids and lipid-like molecules	HMDB0006831	C05543
354	M147T53	Glutamine	147.076	0.882058	[27][M]+	-	1737	massbank::Glutamine; LC-ESI-QTOF; MS2; CE	147.076	[M+H]+	870.526	877.444	1000	39.02388:145 41.03677:332 44.02489:75 56.05155:1012 67.06169:72 74.02685:84 84.04432:7547 85.02983:179 85.29569:72 101.06754:72 102.05524:143 113.01903:73 130.04991:216	C5H10N2O3	Organic acids and derivatives	Carboxylic acids and derivatives	HMDB0000641	C00064
355	M147T46	Lysine	147.112	0.77165	[28][M]+	[M+H+NH3]+ 129.078 [M+H-C6H10O5]+ 308.16	186	massbank::Lysine; LC-ESI-QTOF; MS2; CE	147.112	[M+H]+	870.074	879.162	1000	39.02374:36 41.03934:60 42.0332:84 54.03457:12 55.05249:72 56.05031:594 57.06882:36 60.73169:12 67.01986:60 67.05223:313 69.05715:60 69.98264:48 74.02055:48 82.0583:36 84.04537:87 84.08163:5839 85.06606:48 112.07189:36 130.07857:36 130.08501:84	C6H14N2O2	Organic acids and derivatives	Carboxylic acids and derivatives	HMDB0000182	C00047
359	M148T154	Isatin	148.039	2.56055	-	-	2427	massbank::Isatin; LC-ESI-QTOF; MS2; [M+H]+; CE	148.038	[M+H]+	798.479	677.199	444.445	65.04238:107 75.02608:36 90.03645:36 92.04957:143 102.03348:215 120.04427:107 130.02875:72 130.04324:36 148.03819:328	C8H5NO2	-	-	NA	NA
361	M148T54	Glutamic acid	148.06	0.900333	-	-	1748	massbank::Glutamic acid; LC-ESI-QTOF; MS2; CE	148.06	[M+H]+	781.092	796.901	1000	41.03596:72 56.04868:292 84.03731:154 84.04507:1109 85.03061:74 85.04623:288 96.02211:36 102.05488:143	C5H9NO4	Organic acids and derivatives	Carboxylic acids and derivatives	HMDB0000148	C00025
362	M148T53	Glutamic acid	148.079	0.881492	[27][M+1]+	-	1736	massbank::Glutamic acid; LC-ESI-QTOF; MS2; CE	148.06	[M+H]+	781.092	796.901	1000	41.03596:72 56.04868:292 84.03731:154 84.04507:1109 85.03061:74 85.04623:288 96.02211:36 102.05488:143	C5H9NO4	Organic acids and derivatives	Carboxylic acids and derivatives	HMDB0000148	C00025
371	M149T284	Phthalic anhydride	149.023	4.7403	[29][M]+	-	113	massbank::Phthalic anhydride; LC-ESI-QTOF; MS2; [M+H]+; CE	149.023	[M+H]+	584.533	803.099	800	39.02075:72 40.04361:74 65.04006:940 67.16875:72 91.05491:73 93.02891:110 93.03299:585 111.05137:73 121.02699:554 133.02301:73 149.024:437	C8H4O3	-	-	NA	NA
372	M149T160	(S)-(+)-Citramailc acid	149.044	2.6684	-	-	1222	massbank::(S)-(+)-Citramailc acid; LC-ESI-QTOF; MS2; CE	149.044	[M+H]+	377.3	813.826	1000	45.01448:107 61.0087:72 61.01422:72 65.03974:143 67.05735:36 72.93404:72 73.04745:325 75.02563:439 89.04435:36 93.03391:143 105.02148:73 115.00385:398 121.02177:72 121.03886:110 131.02817:74 133.01427:1027 149.0285:72 149.04575:107	C5H8O5	Organic acids and derivatives	Carboxylic acids and derivatives	NA	NA
373	M149T134	p-Coumaraldehyde	149.059	2.23442	-	-	935	inhouse::p-Coumaraldehyde; false; [M+H]+	149.059	[M+H]+	439.916	830.152	800	53.03583:36 71.93171:72 72.9377:72 77.0427:72 79.05382:107 85.01592:36 91.0586:72 93.03536:72 94.07211:36 103.04967:143 121.02657:72 149.10112:72	C9H8O2	Phenylpropanoids and polyketides	Cinnamic acids and derivatives	NA	NA
380	M150T69	Methionine	150.058	1.14805	[30][M]+	[M+K+HCOOH]+ 65.0889 [M+Na+HCOOH]+ 81.0629 [M+K+NH3]+ 94.0679 [M+H+HCOOH]+ 103.045 [M+Na+NH3]+ 110.042 [M+H+NH3]+ 132.024 [M+H]+ 149.05	118	massbank::Methionine; LC-ESI-QTOF; MS2; CE	150.058	[M+H]+	847.618	900.572	1000	32.98024:12 34.99464:48 44.97761:119 46.02641:60 53.03487:24 56.04977:2656 57.03414:36 58.99496:108 61.00989:3148 72.00482:48 72.93774:167 74.02238:388 74.05762:239 84.04475:167 85.00943:60 85.02766:84 87.02644:449 90.90101:72 100.9715:12 102.05429:346 104.05272:349 104.99841:60 133.02901:179	C5H11NO2S	Organic acids and derivatives	Carboxylic acids and derivatives	HMDB0000696	C00073
381	M150T96	Methionine	150.058	1.60477	-	[M+H]+ 149.048	2862	massbank::Methionine; LC-ESI-QTOF; MS2; CE	150.058	[M+H]+	778.837	872.876	909.091	41.03779:18 44.97933:72 45.98601:36 46.97188:18 53.0388:37 56.04853:629 60.82012:37 61.0108:932 65.03849:36 72.93754:107 74.02461:143 74.06107:72 79.05489:36 84.04195:89 85.03005:72 87.0249:125 102.05408:89 104.04962:72 133.0304:72	C5H11NO2S	Organic acids and derivatives	Carboxylic acids and derivatives	HMDB0000696	C00073
390	M151T147	Benzoic acid ethyl ester	151.075	2.45324	-	-	4732	inhouse::Benzoic acid ethyl ester; false; [M+H]+	151.075	[M+H]+	501.226	797.327	1000	65.03918:36 67.05217:54 77.03835:54 79.05444:54 91.05927:54 95.0836:90 105.0368:36 123.08212:125	C9H10O2	Benzenoids	Benzene and substituted derivatives	NA	NA
395	M152T167	Benzisothiazolone (BIT)	152.016	2.78428	-	-	704	massbank::Benzisothiazolone (BIT); LC-ESI-ITFT; MS2; CE	152.016	[M+H]+	585.618	862.685	800	65.03879:143 79.00264:36 80.04792:179 90.03371:107 91.04151:107 92.04816:322 107.08733:36 109.01329:251 119.03456:215 124.02083:297 128.65729:36 134.01892:146 152.01511:750	C7H5NOS	Benzenoids	-	NA	NA
403	M153T70	Xanthine	153.04	1.16192	-	-	5589	inhouse::Xanthine; false; [M+H]+	153.04	[M+H]+	800.592	715.788	750	110.03526:215 136.01164:107 153.03946:72	C5H4N4O2	Organoheterocyclic compounds	Imidazopyrimidines	HMDB0000292	C00385
404	M153T97	Xanthine	153.04	1.62433	-	-	139	inhouse::Xanthine; false; [M+H]+	153.041	[M+H]+	736.59	782.724	750	55.02831:72 98.97719:72 110.03185:288 128.90265:36 136.0161:179 153.06516:179	C5H4N4O2	Organoheterocyclic compounds	Imidazopyrimidines	HMDB0000292	C00385
405	M153T113	2-Benzoxazolol	153.065	1.88765	-	-	2581	hmdb::2-Benzoxazolol; E20; true; HMDB0032931	153.065	[M+NH4]+	471.149	870.287	1000	43.01943:24 80.04857:36 84.96486:12 92.04475:36 93.02831:12 108.0415:72 123.0358:12 136.03806:191 153.0623:36	C7H5NO2	Organoheterocyclic compounds	Benzoxazoles	HMDB0032931	null
422	M155T152	Methyl 2-octynoate	155.106	2.53528	[31][M]+	[M+H]+ 154.099 [M+H-NH3]+ 171.125	85	inhouse::Methyl 2-octynoate; false; [M+H]+	155.106	[M+H]+	811.945	334.387	411.765	43.05291:72 47.43933:36 55.05573:182 65.04165:36 67.05466:291 69.07018:36 79.05209:72 81.07002:107 95.08926:72	C9H14O2	Lipids and lipid-like molecules	Fatty Acyls	HMDB0031302	NA
425	M156T64	Histidine	156.076	1.07088	-	-	2785	massbank::Histidine; LC-ESI-QTOF; MS2; CE	156.077	[M+H]+	925.091	907.829	571.429	56.0526:72 66.03178:36 78.92918:36 81.04468:143 82.05343:179 83.05811:251 93.04444:287 95.06593:144 110.07336:513	C6H9N3O2	Organic acids and derivatives	Carboxylic acids and derivatives	HMDB0000177	C00135
426	M156T50	Histidine	156.076	0.831108	-	-	3874	massbank::Histidine; LC-ESI-QTOF; MS2; CE	156.077	[M+H]+	925.091	907.829	571.429	56.0526:72 66.03178:36 78.92918:36 81.04468:143 82.05343:179 83.05811:251 93.04444:287 95.06593:144 110.07336:513	C6H9N3O2	Organic acids and derivatives	Carboxylic acids and derivatives	HMDB0000177	C00135
433	M157T63	1,7-Dimethylnaphthalene	157.097	1.05657	-	-	3251	hmdb::1,7-Dimethylnaphthalene; E10; true; HMDB0059854	157.097	[M+H]+	255.502	750	1000	70.06548:433 111.08449:72 112.10639:36 129.06114:36 157.10069:143	C12H12	Benzenoids	Naphthalenes	HMDB0059854	null
435	M157T161	4-Hydroxynonenal	157.122	2.69097	-	[M+H-HCOOH]+ 202.118	16	inhouse::4-Hydroxynonenal; false; [M+H]+	157.121	[M+H]+	902.289	580.152	416.667	41.03947:72 48.03657:36 55.05582:215 57.07114:36 69.06911:215 73.06648:36 79.05221:107 81.06887:72 91.05147:72 93.06902:72 95.08389:72 97.09806:72	C9H16O2	Lipids and lipid-like molecules	Fatty Acyls	HMDB0004362	NA
440	M158T139	D-.alpha.-Cyclohexylglycine	158.117	2.31988	-	[M+H]+ 157.108	23	inhouse::D-.alpha.-Cyclohexylglycine; false; [M+H]+	158.117	[M+H]+	304.752	870.241	1000	41.03679:72 55.01622:72 55.05603:179 68.04987:72 69.06717:72 70.06247:215 72.08162:179 82.06557:179 84.07994:143 95.0833:72 96.08014:251 98.05865:74 98.94447:73 110.09373:73 112.1122:942 115.42601:74 123.09301:75 140.10944:753 158.10283:72	C8H15NO2	Organic acids and derivatives	Carboxylic acids and derivatives	NA	NA
446	M159T146	1,8-Diaminonaphthalene	159.066	2.43442	-	-	4690	inhouse::1,8-Diaminonaphthalene; false; [M+H]+	159.091	[M+H]+	451.406	863.403	500	99.93466:36 115.04707:72 115.05312:432 117.05674:287 130.06578:227 132.08031:251 142.06009:179 159.09131:72	C10H10N2	Benzenoids	Naphthalenes	NA	NA
448	M159T137	1,8-Diaminonaphthalene	159.091	2.28678	-	[M+H]+ 158.089	23	inhouse::1,8-Diaminonaphthalene; false; [M+H]+	159.091	[M+H]+	451.406	863.403	500	99.93466:36 115.04707:72 115.05312:432 117.05674:287 130.06578:227 132.08031:251 142.06009:179 159.09131:72	C10H10N2	Benzenoids	Naphthalenes	NA	NA
455	M160T62	Isopropyl tiglate	160.133	1.02867	[33][M]+	-	5646	hmdb::Isopropyl tiglate; E20; true; HMDB0037624	160.133	[M+NH4]+	677.134	619.303	454.546	45.40935:36 53.03772:109 55.05276:215 59.04679:72 60.0811:251 64.99629:36 83.04665:215 97.96982:72 101.05775:322	C8H14O2	Lipids and lipid-like molecules	Fatty Acyls	HMDB0037624	null
456	M160T142	DL-2-Aminocaprylic acid	160.132	2.36227	-	-	3897	inhouse::DL-2-Aminocaprylic acid; false; [M+H]+	160.133	[M+H]+	526.324	666.494	750	55.05469:107 69.07368:36 97.10339:72 114.128:143	C8H17NO2	Organic acids and derivatives	Carboxylic acids and derivatives	HMDB0000991	NA
464	M162T54	L-Carnitine	162.112	0.9043	[34][M]+	-	1717	hmdb::L-Carnitine; ENone; false; HMDB0000062	162.112	[M+H]+	805.43	867.847	1000	38.00372:12 41.03582:24 41.03944:61 43.01776:1037 44.05109:131 45.05781:72 57.03376:353 58.06651:215 59.0727:191 59.90486:26 60.07987:1328 61.02714:36 84.95818:26 85.02848:2117 102.09085:1502 103.03764:1959 110.11479:12 162.11053:768	C7H15NO3	Organic nitrogen compounds	Organonitrogen compounds	HMDB0000062	C00318
465	M162T71	L-Carnitine	162.112	1.19006	-	-	5372	hmdb::L-Carnitine; ENone; false; HMDB0000062	162.112	[M+H]+	757.262	852.321	1000	43.01805:72 45.06095:36 59.07198:36 60.07805:179 85.02766:215 102.09283:143 103.03677:215 120.0606:36 162.10774:143	C7H15NO3	Organic nitrogen compounds	Organonitrogen compounds	HMDB0000062	C00318
479	M165T100	2-Coumaric acid	165.054	1.66008	[36][M]+	[M+H]+ 164.047	57	massbank::2-Coumaric acid; LC-ESI-QTOF; MS2; CE	165.054	[M+H]+	602.965	783.26	800	65.04366:73 67.05092:36 74.95646:73 77.03822:653 81.06972:72 91.0564:254 91.0618:73 95.04624:455 98.97826:38 103.05018:215 109.06625:107 115.0575:36 119.04972:287 121.06748:36 123.04266:287 147.05322:72	C9H8O3	Phenylpropanoids and polyketides	Cinnamic acids and derivatives	HMDB0002641	C01772
480	M165T71	3-Hydroxycinnamic acid	165.054	1.17838	[37][M]+	-	61	inhouse::3-Hydroxycinnamic acid; false; [M+H]+	165.054	[M+H]+	325.01	879.882	1000	65.03773:72 67.05647:36 77.038:215 89.06737:36 91.05486:394 95.04604:220 101.44778:36 109.06313:36 110.97394:143 119.0434:72 119.04956:215 120.05788:36 121.06577:72 123.04721:287	C9H8O3	Phenylpropanoids and polyketides	Cinnamic acids and derivatives	HMDB0001713	C12621
486	M165T138	1H-Inden-2-amine, 2,3-dihydro-N-methyl-	165.138	2.30116	-	-	23	inhouse::1H-Inden-2-amine, 2,3-dihydro-N-methyl-; false; [M+NH4]+	165.138	[M+NH4]+	381.887	704.243	500	70.06351:322 72.08025:72 77.04512:36 94.06656:72 96.07968:179 133.08601:179 134.27469:73 148.10254:110 148.11285:549 161.08084:37	C10H13N	-	-	NA	NA
492	M166T134_2	Phenylalanine	166.086	2.23449	[38][M]+	-	956	massbank::Phenylalanine; LC-ESI-QTOF; MS2; CE	166.086	[M+H]+	861.571	858.072	1000	37.00454:36 42.03394:1207 43.01655:147 50.01478:147 51.02354:454 63.98098:73 65.0381:401 74.02304:143 76.80065:299 77.03722:25943 77.61716:72 79.04451:110 79.05204:7698 79.20153:97 79.98898:73 80.05089:399 87.99162:74 91.05272:7501 91.59119:72 91.90231:72 92.04858:322 92.78168:134 93.06892:10368 93.52999:72 94.00588:73 94.06477:288 95.04939:107 97.67496:73 101.03776:109 102.04385:1062 102.7269:34…	C9H11NO2	Organic acids and derivatives	Carboxylic acids and derivatives	HMDB0000159	C00079
493	M166T58	L-(-)-Phenylalanine	166.083	0.966083	-	-	2956	massbank::L-(-)-Phenylalanine; LC-ESI-QTOF; MS2; CE	166.084	[M+H]+	880	777.895	500	166.08133:72	C9H11NO2	Organic acids and derivatives	Carboxylic acids and derivatives	NA	NA
497	M167T148	Ethyl hydrogen fumarate	167.033	2.47412	-	-	4733	hmdb::Ethyl hydrogen fumarate; E10; true; HMDB0040207	167.033	[M+Na]+	479.558	691.443	800	43.01664:54 49.028:18 56.96956:18 59.0117:90 67.05677:18 68.99722:107 83.01018:36 84.9592:143 85.03081:54 91.05108:36 99.00783:269 109.04124:18 121.1126:18 125.02441:37 127.00442:766 139.0296:36 139.03627:72 149.0258:36 167.0341:322	C6H8O4	Lipids and lipid-like molecules	Fatty Acyls	HMDB0040207	null
498	M167T227	Ethylparaben	167.07	3.77818	-	-	479	hmdb::Ethylparaben; ENone; false; HMDB0032573	167.07	[M+H]+	737.178	827.093	600	44.99448:18 77.03257:36 77.04001:125 83.057:18 84.96881:18 95.04958:161 121.02774:108 165.06946:36	C9H10O3	Benzenoids	Benzene and substituted derivatives	HMDB0032573	null
506	M169T64	2-Hydroxy-3-methoxybenzoic acid	169.035	1.06955	[40][M]+	[M+H]+ 168.027	63	inhouse::2-Hydroxy-3-methoxybenzoic acid; false; [M+H]+	169.058	[M+H]+	750	750	1000	151.0468:72	C8H8O4	Benzenoids	Benzene and substituted derivatives	NA	NA
508	M169T96	Uric acid	169.035	1.60343	[41][M]+	-	68	inhouse::Uric acid; false; [M+H]+	169.035	[M+H]+	918.076	949.275	947.369	43.02784:585 44.01349:54 53.01277:90 55.02839:372 66.65154:18 68.79802:36 69.00785:565 70.03934:1213 71.02373:54 80.02422:54 81.06984:36 83.02309:54 84.96185:18 96.01945:951 97.00308:37 98.03367:900 99.0177:127 108.01878:36 109.00145:90 109.99153:18 115.00304:54 123.02549:107 124.01429:362 126.01802:57 126.02753:979 129.81609:36 131.09032:36 134.00546:39 141.03998:2076 149.02234:18 151.02188:161 …	C5H4N4O3	Organoheterocyclic compounds	Imidazopyrimidines	HMDB0000289	C00366
509	M169T175	Thermophillin	169.049	2.90923	-	[2M+Na+3K-H]3+ 184.138	11	hmdb::Thermophillin; E40; true; HMDB0034335	169.049	[M+H]+	657.973	521.426	583.333	39.02429:107 43.01738:5920 57.03252:107 59.05519:36 65.03596:108 67.0177:676 68.99751:362 71.04898:179 81.0309:107 83.01203:107 85.02751:21817 85.37426:100 87.00656:72 95.05677:73 99.04388:440 109.0247:72 111.00363:72 111.02596:76 123.04733:230 127.03623:2937 129.01445:73 133.03137:74 151.03622:520 169.03941:37 169.04677:379	C8H8O4	Organic oxygen compounds	Organooxygen compounds	HMDB0034335	C01692
510	M169T53	2-Hydroxy-3-methoxybenzoic acid	169.058	0.881467	-	[M+H]+ 168.052	1722	inhouse::2-Hydroxy-3-methoxybenzoic acid; false; [M+H]+	169.058	[M+H]+	750	750	1000	151.0468:72	C8H8O4	Benzenoids	Benzene and substituted derivatives	NA	NA
511	M169T147	(4-Hydroxy-3-methoxyphenyl)ethanol	169.085	2.4504	-	-	5158	hmdb::(4-Hydroxy-3-methoxyphenyl)ethanol; E40; true; HMDB0038925	169.085	[M+H]+	856.916	232.402	413.793	41.03833:18 55.0168:36 67.05103:54 77.03092:36 79.05319:161 81.07241:36 85.06085:18 93.0701:36 95.08498:161 97.06438:72 98.81695:18 105.07152:36 123.08052:108 125.06409:54	C9H12O3	Benzenoids	Benzene and substituted derivatives	HMDB0038925	null
512	M169T47	Acetaminophen	169.094	0.784733	-	-	5333	inhouse::Acetaminophen; false; [M+NH4]+	169.094	[M+NH4]+	880	142.331	500	110.0099:72	C8H9NO2	Benzenoids	Phenols	HMDB0001859	C06804
524	M170T474	Diphenylamine	170.096	7.90165	-	-	841	inhouse::Diphenylamine; false; [M+H]+	170.096	[M+H]+	797.085	899.963	1000	65.03835:36 70.06205:18 79.0547:36 81.07139:36 92.04862:143 93.05807:327 152.05841:36 153.07011:54 168.07829:18 170.10196:107	C12H11N	Benzenoids	Benzene and substituted derivatives	HMDB0032562	C11016
531	M171T155	cis-3-Hexenyl pyruvate	171.101	2.58497	[42][M]+	[M+H-H20]+ 188.104	59	hmdb::cis-3-Hexenyl pyruvate; E40; true; HMDB0038276	171.101	[M+H]+	624.153	508.39	423.077	39.02013:72 39.02101:143 41.03744:179 43.01478:72 43.01571:179 55.01677:179 55.05343:2421 59.04748:72 65.04141:36 67.05326:215 69.03003:72 69.06876:179 77.03575:107 79.04552:109 79.05305:366 81.06845:342 83.04613:215 83.08733:708 91.05638:322 97.09895:179 107.08279:107 119.06042:36	C9H14O3	Organic acids and derivatives	Keto acids and derivatives	HMDB0038276	null
536	M171T145	cis-3-Hexenyl pyruvate	171.12	2.42242	-	[M+2H]2+ 340.213	22	hmdb::cis-3-Hexenyl pyruvate; E40; true; HMDB0038276	171.101	[M+H]+	624.153	508.39	423.077	39.02013:72 39.02101:143 41.03744:179 43.01478:72 43.01571:179 55.01677:179 55.05343:2421 59.04748:72 65.04141:36 67.05326:215 69.03003:72 69.06876:179 77.03575:107 79.04552:109 79.05305:366 81.06845:342 83.04613:215 83.08733:708 91.05638:322 97.09895:179 107.08279:107 119.06042:36	C9H14O3	Organic acids and derivatives	Keto acids and derivatives	HMDB0038276	null
546	M172T152	Gabapentin	172.133	2.53515	[44][M]+	[M+H+NH3]+ 154.099 [M+H]+ 171.125	85	hmdb::Gabapentin; ENone; false; HMDB0005015	172.133	[M+H]+	715.289	727.586	900	39.02338:322 41.03537:115 41.03808:225 43.01823:108 43.05529:221 53.03817:143 55.05637:809 57.03332:111 57.06852:143 57.57211:36 59.05164:180 65.04013:214 67.05428:3940 69.06981:322 71.05207:143 77.03817:143 79.05174:250 80.06069:74 81.06968:1053 83.08472:322 84.08275:143 85.06458:143 89.94002:108 91.05238:433 93.06994:286 95.0449:146 95.08345:480 107.08441:217 109.10177:1159 111.07691:107 119.08…	C9H17NO2	Organic acids and derivatives	Carboxylic acids and derivatives	HMDB0005015	null
547	M172T301	(E)-2,6-Dimethyl-2,5-heptadienoic acid	172.133	5.01408	-	-	4883	hmdb::(E)-2,6-Dimethyl-2,5-heptadienoic acid; E40; true; HMDB0035135	172.133	[M+NH4]+	820.417	485.207	444.445	43.05274:72 55.05132:72 57.07189:107 65.04937:73 67.05325:673 69.06992:72 71.0486:72 81.06972:143 83.08346:72 86.09405:36 95.08202:72 107.08134:72 109.10014:394 113.05759:36	C9H14O2	Lipids and lipid-like molecules	Fatty Acyls	HMDB0035135	null
548	M172T199	2-Isopropyl-5-methyl-2-hexenal	172.169	3.32442	-	-	4299	hmdb::2-Isopropyl-5-methyl-2-hexenal; E40; true; HMDB0037161	172.169	[M+NH4]+	624.661	583.08	600	41.04014:107 46.2177:36 57.06882:107 65.03703:36 67.0523:251 71.08694:72 74.09724:36 81.07132:72 88.07383:107 109.10368:72	C10H18O	Organooxygen compounds	Carbonyl compounds	HMDB0037161	null
563	M175T107	Gly-Val	175.107	1.78528	-	-	5864	inhouse::Gly-Val; false; [M+H]+	175.107	[M+H]+	621.645	758.759	800	55.05262:90 57.05615:18 70.06435:107 72.07991:896 73.35278:19 78.01466:19 86.09442:36 118.07986:36 118.08601:72 120.97317:18 129.09987:72 138.96179:36	C7H14N2O3	Organic acids and derivatives	Carboxylic acids and derivatives	HMDB0028854	NA
564	M175T70	Arginine	175.118	1.16122	-	-	5591	massbank::Arginine; LC-ESI-ITFT; MS2; CE 80.0 eV; [M+H]+	175.118	[M+H]+	795.957	938.744	1000	60.05481:73 70.05972:221 70.06682:554 71.04901:74 91.05819:36 116.06749:72 130.09821:72	C6H14N4O2	Organic acids and derivatives	Carboxylic acids and derivatives	HMDB0000517	C00062
565	M175T51	Arginine	175.118	0.853283	-	-	128	massbank::Arginine; LC-ESI-ITFT; MS2; CE 80.0 eV; [M+H]+	175.118	[M+H]+	828.888	938.985	1000	60.05489:147 70.06591:1130 71.05169:73 116.06726:107 130.09822:107	C6H14N4O2	Organic acids and derivatives	Carboxylic acids and derivatives	HMDB0000517	C00062
566	M175T97	Gly-Val	175.118	1.61586	-	-	4638	inhouse::Gly-Val; false; [M+H]+	175.107	[M+H]+	621.645	758.759	800	55.05262:90 57.05615:18 70.06435:107 72.07991:896 73.35278:19 78.01466:19 86.09442:36 118.07986:36 118.08601:72 120.97317:18 129.09987:72 138.96179:36	C7H14N2O3	Organic acids and derivatives	Carboxylic acids and derivatives	HMDB0028854	NA
572	M176T160	3-Indoleacetic acid	176.07	2.67227	[45][M]+	[M+K]+ 137.111	16	inhouse::3-Indoleacetic acid; false; [M+H]+	176.07	[M+H]+	609.687	723.508	1000	73.00619:36 77.03745:430 102.04107:74 103.05643:669 117.05557:72 128.04631:107 129.67183:123 130.06613:5938 130.88074:54 176.07149:107	C10H9NO2	Organoheterocyclic compounds	Indoles and derivatives	HMDB0000197	C00954
574	M176T54	Citrulline	176.102	0.89555	-	-	1755	massbank::Citrulline; LC-ESI-QTOF; MS2; CE	176.102	[M+H]+	861.785	921.768	875	61.05567:7 68.05042:21 70.06537:480 71.06779:29 78.03943:7 86.05885:21 91.05658:7 111.7373:7 113.06834:143 114.05254:36 115.08495:14 116.06572:14 117.06744:7 159.07161:29	C6H13N3O3	Organic acids and derivatives	Carboxylic acids and derivatives	HMDB0000904	C00327
575	M176T59	Citrulline	176.122	0.9787	-	-	2952	massbank::Citrulline; LC-ESI-QTOF; MS2; CE	176.102	[M+H]+	861.785	921.768	875	61.05567:7 68.05042:21 70.06537:480 71.06779:29 78.03943:7 86.05885:21 91.05658:7 111.7373:7 113.06834:143 114.05254:36 115.08495:14 116.06572:14 117.06744:7 159.07161:29	C6H13N3O3	Organic acids and derivatives	Carboxylic acids and derivatives	HMDB0000904	C00327
582	M177T48	4-Methylumbelliferone	177.06	0.791767	-	-	2511	hmdb::4-Methylumbelliferone; E10; true; HMDB0059622	177.061	[M+H]+	496.676	750	1000	90.97368:72 177.05424:72	C10H8O3	Phenylpropanoids and polyketides	Coumarins and derivatives	HMDB0059622	C03081
585	M177T354	3-(4-Isopropylphenyl)propanal	177.127	5.90507	[46][M]+	-	1945	hmdb::3-(4-Isopropylphenyl)propanal; E40; true; HMDB0036171	177.127	[M+H]+	526.103	739.067	900	37.0092:7 39.0239:47 41.0377:82 43.01875:39 43.05488:18 45.03418:11 53.03559:11 55.05583:36 57.06902:14 65.03719:50 67.05475:61 69.03389:14 69.07027:21 72.04159:11 77.0386:172 78.04588:18 79.05216:172 81.06628:25 89.07195:15 89.09061:4 91.05409:712 92.05943:18 93.06894:143 94.89936:14 95.08379:25 102.05235:11 103.05343:97 104.06228:68 105.07025:596 106.07726:14 107.05109:75 107.08323:100 109.1005…	C12H16O	Lipids and lipid-like molecules	Prenol lipids	HMDB0036171	null
589	M178T132	N-Acetylamphetamine	178.122	2.20243	-	-	4591	inhouse::N-Acetylamphetamine; false; [M+H]+	178.122	[M+H]+	754.759	674.611	600	58.06762:72 91.05673:363 119.04386:74 178.12518:72	C11H15NO	-	-	NA	NA
597	M180T146	Hippuric acid	180.065	2.44045	-	-	146	inhouse::Hippuric acid; false; [M+H]+	180.065	[M+H]+	575.735	737.3	1000	42.0422:7 45.0329:50 50.01377:29 51.02151:122 53.03835:29 56.01213:7 57.0687:21 76.79803:43 77.03831:4285 77.3659:14 77.57472:14 88.03514:7 89.06238:29 93.02783:14 95.05051:36 101.09711:7 104.70991:50 104.84435:22 105.03241:8087 105.22644:14 105.38876:14 105.87353:14 106.90044:14 109.57586:14 134.06129:21 180.07202:21 180.08719:14	C9H9NO3	Benzenoids	Benzene and substituted derivatives	HMDB0000714	C01586
602	M181T140	Theobromine	181.07	2.32843	-	[M+Na]+ 158.089	23	hmdb::Theobromine; ENone; false; HMDB0002825	181.071	[M+H]+	730.866	993.251	1000	42.03326:79 43.01772:14 54.94785:21 56.0504:14 59.92776:7 67.02921:107 69.04201:86 75.16228:7 79.05961:7 83.06059:79 94.04003:14 95.97814:50 96.05563:36 106.96044:7 108.05571:93 110.07325:222 113.03844:36 122.05965:64 123.043:50 131.93277:7 135.06392:57 136.05374:14 137.08191:64 138.06415:461 148.91927:7 152.06706:14 153.0753:21 163.06305:122 181.07205:251	C7H8N4O2	Organoheterocyclic compounds	Imidazopyrimidines	HMDB0002825	C07480
603	M181T175	Acetoveratrone	181.085	2.90942	[47][M]+	-	11	inhouse::Acetoveratrone; false; [M+H]+	181.086	[M+H]+	298.457	880.583	1000	39.02718:36 41.90412:36 43.01757:143 65.03802:179 67.0556:72 71.04865:253 91.05375:107 93.03046:143 93.93983:36 95.04765:143 105.0699:72 107.05219:72 108.05542:107 113.02463:72 121.02555:251 124.05671:107 135.04552:179 135.09148:74 138.03061:36 139.03789:440 152.03534:38 152.04405:107 153.05569:107 163.0825:107 181.08682:215	C10H12O3	-	-	NA	NA
604	M181T439	2-trans-6-cis-Dodecadienal	181.158	7.31817	-	[M+H]+ 180.152	144	hmdb::2-trans-6-cis-Dodecadienal; E40; true; HMDB0032531	181.158	[M+H]+	618.181	532.08	520	41.04112:12 43.05469:12 53.03849:12 55.05251:60 59.0487:24 67.05112:24 68.04697:12 69.07011:36 79.05202:36 81.06741:36 83.08242:48 93.07155:24 95.08506:24 102.10504:12 107.09045:36 121.10356:36 152.06189:24 166.14322:12	C12H20O	Organic oxygen compounds	Organooxygen compounds	HMDB0032531	null
606	M182T71	Tyrosine	182.081	1.17685	[48][M]+	[M+K+HCOOH]+ 97.1119 [M+Na+HCOOH]+ 113.086	61	massbank::Tyrosine; LC-ESI-QTOF; MS2; CE	182.081	[M+H]+	970.32	982.519	1000	51.02344:107 56.36349:36 65.03682:473 66.05093:37 68.93619:36 76.80296:149 77.03828:1820 81.0698:179 88.89853:36 90.76974:107 91.05386:11740 91.62342:72 92.05243:107 93.0728:143 94.37984:80 95.04779:3807 97.33727:73 103.0504:287 104.04051:73 105.04404:36 107.04072:150 107.04803:748 108.07914:258 109.06504:291 117.05993:254 118.06594:401 119.04852:6263 120.05682:72 121.06316:143 122.66422:82 123.0…	C9H11NO3	Organic acids and derivatives	Carboxylic acids and derivatives	HMDB0000158	C00082
607	M182T100	Tyrosine	182.081	1.66013	[49][M]+	[M+H+NH3]+ 164.047	57	massbank::Tyrosine; LC-ESI-QTOF; MS2; CE	182.081	[M+H]+	984.546	986.278	1000	38.01506:7 39.0221:39 41.03676:18 43.01779:68 43.04095:21 50.01406:14 51.02383:68 53.03762:14 55.01809:18 61.00622:11 62.01299:11 63.02352:21 64.84371:15 65.03718:570 66.0444:7 67.05244:64 68.04946:14 70.02894:14 74.01591:11 75.02287:14 76.79957:22 77.03737:2653 77.5576:11 78.04589:14 79.0547:104 80.0447:11 81.07138:118 89.03867:18 90.04626:14 90.76866:107 90.79154:21 90.90595:7 90.96386:12 90.99…	C9H11NO3	Organic acids and derivatives	Carboxylic acids and derivatives	HMDB0000158	C00082
616	M183T71	Benzophenone	183.083	1.17838	[48][M+1]+	-	61	inhouse::Benzophenone; false; [M+H]+	183.08	[M+H]+	685.102	719.364	500	50.01708:36 56.93894:72 67.05014:36 77.03863:322 97.96831:143 105.03124:322	C13H10O	Benzenoids	Benzene and substituted derivatives	HMDB0032049	C06354
634	M185T155	3,4-Dihydroxymandelic acid	185.044	2.57928	-	[M+H]+ 184.037	59	hmdb::3,4-Dihydroxymandelic acid; E20; true; HMDB0001866	185.044	[M+H]+	208.318	832.397	875	41.00491:74 43.01485:190 43.01763:694 45.03496:146 55.01812:410 65.03966:179 65.04649:36 67.01913:400 68.99545:256 69.03181:394 73.03059:215 79.05891:73 83.01233:705 85.02911:548 91.05482:79 95.08462:80 97.02927:2881 99.96832:76 101.02446:1872 109.06925:36 111.0471:179 117.07661:72 121.02734:327 125.02309:1129 129.07573:36 139.03847:1378 141.01541:36 143.03502:251 167.03336:143 185.04541:107	C8H8O5	Benzenoids	Phenols	HMDB0001866	C05580
658	M187T146	5-Butyltetrahydro-2-oxo-3-furancarboxylic acid	187.096	2.43727	[56][M]+	-	4689	hmdb::5-Butyltetrahydro-2-oxo-3-furancarboxylic acid; E40; true; HMDB0030992	187.096	[M+H]+	525.316	554.732	583.333	41.03741:36 43.01661:72 55.05555:254 65.03919:36 67.05448:179 77.04206:36 79.05191:179 81.0673:358 83.04884:251 85.06083:73 89.01974:36 93.07143:73 95.08495:545 97.06714:107 101.05737:327 105.0657:143 111.03978:72 111.04276:179 121.08791:36 123.07893:254 125.06091:72 131.24904:36	C9H14O4	Organoheterocyclic compounds	Lactones	HMDB0030992	null
673	M189T155	2,4-Dimethylpimelic acid	189.112	2.58501	[58][M]+	[M+H]+ 188.104	59	hmdb::2,4-Dimethylpimelic acid; E40; true; HMDB0059760	189.112	[M+H]+	690.996	773.118	857.143	29.0379:7 39.02271:43 41.0383:100 42.04681:15 43.0166:365 43.05273:15 45.03294:43 46.33678:7 53.03944:43 54.88699:36 55.0189:146 55.05347:3443 55.55653:21 57.03356:50 57.06983:29 59.04755:107 65.03811:29 66.86156:15 67.05454:368 69.03369:222 69.06773:449 69.24506:8 71.04877:14 72.0414:14 73.0868:7 77.0372:86 78.81113:22 79.05453:848 80.18106:22 81.06996:876 81.59851:8 83.05025:236 83.08501:1865 8…	C9H16O4	Lipids and lipid-like molecules	Fatty Acyls	HMDB0059760	null
681	M190T166	Indole-3-propionic acid	190.086	2.7654	[59][M]+	[M+H]+ 189.079	39	hmdb::Indole-3-propionic acid; ENone; false; HMDB0002302	190.086	[M+H]+	825.748	798.109	1000	51.65012:36 55.01805:4112 65.03712:36 73.03139:109 75.02648:75 77.03854:1157 89.03726:73 90.0435:107 91.06348:182 102.04234:145 103.04767:396 103.05483:1641 104.05073:107 115.93053:73 117.0554:403 118.06445:72 122.03161:36 127.05568:181 127.28661:74 128.04773:674 129.05807:108 129.65556:624 129.91942:194 129.98543:245 130.06593:48124 130.43179:158 130.6593:72 130.69804:107 130.94034:72 131.06802:…	C11H11NO2	Organoheterocyclic compounds	Indoles and derivatives	HMDB0002302	null
682	M190T487	(S)-N-Nitrosoanatabine	190.097	8.11468	-	-	2600	inhouse::(S)-N-Nitrosoanatabine; false; [M+H]+	190.097	[M+H]+	665.223	399.483	714.286	93.03073:36 104.05356:74 106.05682:74 106.06409:556 108.05423:72 118.06131:36 122.08458:144 131.05177:72 131.05984:72 133.06898:72 147.08603:72 148.08452:72 149.07086:364 173.08749:108 175.24567:80 190.09593:2407	C10H11N3O	-	-	NA	C19478
687	M191T53	Nitroxoline	191.04	0.881	-	-	1756	hmdb::Nitroxoline; E10; true; HMDB0015491	191.04	[M+H]+	750	722.057	500	191.03844:72	C9H6N2O3	Organoheterocyclic compounds	Quinolines and derivatives	HMDB0015491	null
688	M191T48	Coixinden A	191.076	0.7918	-	-	2512	hmdb::Coixinden A; E20; true; HMDB0040938	191.076	[M+H]+	443.346	695.347	666.667	64.94032:36 81.07378:36 84.07396:36 84.08043:36 101.03471:36 105.96078:36 105.96805:36 107.08161:36 108.92199:36 109.01634:36 113.93346:36 117.97991:36 118.91592:36 118.98061:36 131.99588:36 134.01051:36 134.51779:36 135.08017:36 191.07451:36 191.07646:36 191.08232:107	C11H10O3	Benzenoids	Indenes and isoindenes	HMDB0040938	C17916
695	M192T134_1	5-Hydroxyindole-3-acetic acid	192.065	2.23435	-	-	967	inhouse::5-Hydroxyindole-3-acetic acid; false; [M+H]+	192.065	[M+H]+	395.938	771.368	500	101.03681:36 128.0442:72 146.05527:72	C10H9NO3	Organoheterocyclic compounds	Indoles and derivatives	HMDB0000763	C05635
704	M193T184	Methyl nonyl ketone	193.158	3.06888	[60][M]+	[M+H-H20]+ 210.162	40	inhouse::Methyl nonyl ketone; false; [M+Na]+	193.158	[M+Na]+	880	531.676	500	55.05517:36	C11H22O	Organic oxygen compounds	Organooxygen compounds	HMDB0033713	C01875
711	M194T152	N-Benzyl-2-methyl-.beta.-alanine	194.115	2.53578	[61][M]+	[M+Na+NH3]+ 154.099 [M+Na]+ 171.125	85	inhouse::N-Benzyl-2-methyl-.beta.-alanine; false; [M+H]+	194.115	[M+H]+	437.634	671.874	666.667	120.07838:72 135.04083:143 194.11038:107	C11H15NO2	-	-	NA	NA
712	M194T70	1,3-Benzodioxole-4-ethanamine, N,.alpha.-dimethyl-	194.117	1.1644	-	-	5592	inhouse::1,3-Benzodioxole-4-ethanamine, N,.alpha.-dimethyl-; false; [M+H]+	194.117	[M+H]+	711.149	366.386	571.429	53.03875:36 58.06562:218 88.99914:36 105.0275:73 107.04886:556 116.98902:111 135.00101:149 135.04204:997 194.12421:179	C11H15NO2	-	-	NA	NA
713	M194T130	1,3-Benzodioxole-4-ethanamine, N,.alpha.-dimethyl-	194.117	2.16297	-	-	230	inhouse::1,3-Benzodioxole-4-ethanamine, N,.alpha.-dimethyl-; false; [M+H]+	194.117	[M+H]+	745.661	351.497	428.571	50.0133:12 58.06572:143 59.07407:48 77.03641:60 107.04855:530 111.94251:12 121.07452:12 135.04309:1145 194.09741:24 194.1171:179	C11H15NO2	-	-	NA	NA
714	M194T482	1-(1',3'-Benzodioxol-5'-yl)-2-butanamine	194.115	8.0338	-	-	4794	inhouse::1-(1',3'-Benzodioxol-5'-yl)-2-butanamine; false; [M+H]+	194.115	[M+H]+	477.988	822.213	800	58.06247:43 59.07188:11 67.02724:7 70.06818:7 75.04514:4 77.03762:21 79.05495:14 93.04336:7 94.06371:11 107.0485:247 108.05318:11 109.07584:7 111.06711:11 121.07291:7 123.0826:7 125.08041:7 134.06834:14 135.04468:441 135.08734:32 136.08549:7 147.07631:7 148.08679:11 149.10419:7 152.11804:11 176.08485:18 177.08133:18 194.09929:18 194.11896:36	C11H15NO2	-	-	NA	NA
715	M194T398	2-Methyl-N-(4-Methylphenyl)alanine	194.115	6.63577	-	-	1033	inhouse::2-Methyl-N-(4-Methylphenyl)alanine; false; [M+H]+	194.115	[M+H]+	516.178	767.032	600	107.05304:143 135.04672:215 148.09419:72 194.12192:72	C11H15NO2	-	-	NA	NA
716	M194T104	1,3-Benzodioxole-4-ethanamine, N,.alpha.-dimethyl-	194.117	1.72862	-	-	5890	inhouse::1,3-Benzodioxole-4-ethanamine, N,.alpha.-dimethyl-; false; [M+H]+	194.117	[M+H]+	736.992	332.544	428.571	58.06419:72 107.05257:287 135.04448:836 137.50577:36 194.121:72	C11H15NO2	-	-	NA	NA
721	M195T143	Caffeine	195.063	2.3833	-	[2M+Na+2K]3+ 242.141	22	hmdb::Caffeine; ENone; false; HMDB0001847	195.087	[M+H]+	898.36	935.574	1000	42.03248:1003 53.01299:36 56.04946:179 67.02817:107 68.04482:73 69.04446:744 80.01563:36 81.0523:144 82.05341:111 83.05811:793 97.03397:72 107.02916:36 109.04008:322 109.72984:154 110.07034:2188 111.05483:107 120.04137:72 122.07684:146 123.04459:587 127.27543:75 129.02757:36 136.04552:72 137.63306:125 138.06581:9141 138.96498:72 139.21315:72 139.63335:72 159.07884:36 180.06241:72 195.08759:2816	C8H10N4O2	Organoheterocyclic compounds	Imidazopyrimidines	HMDB0001847	C07481
723	M195T227	Butyl 4-hydroxybenzoate	195.101	3.78138	[62][M]+	-	510	inhouse::Butyl 4-hydroxybenzoate; false; [M+H]+	195.101	[M+H]+	695.907	914.865	875	65.03465:36 65.03807:72 67.05566:91 77.03098:56 77.03842:595 77.84622:19 93.03074:143 95.04933:2105 98.56039:37 105.04568:37 111.0475:37 121.02765:947 123.08241:125 139.04361:127 149.05762:438 165.06606:18 167.06609:197	C11H14O3	Benzenoids	Benzene and substituted derivatives	HMDB0032575	NA
729	M195T209	(S)-p-Mentha-1,8-dien-10-yl acetate	195.137	3.48592	-	-	1452	hmdb::(S)-p-Mentha-1,8-dien-10-yl acetate; E40; true; HMDB0037018	195.138	[M+H]+	732.674	597.671	571.429	41.03764:36 55.0537:72 65.84715:36 67.05127:107 69.06909:72 77.03365:72 79.05595:251 81.06885:143 85.0611:36 91.0528:396 93.06763:407 95.08799:179 97.66523:36 105.06744:179 107.08479:179 112.01843:36 117.07082:72 121.06023:107 131.08598:72 133.1002:72 135.11665:215	C12H18O2	Lipids and lipid-like molecules	Prenol lipids	HMDB0037018	null
757	M199T328	2,6-Dimethyl-5-heptenal propyleneglycol acetal	199.169	5.45932	-	-	5108	hmdb::2,6-Dimethyl-5-heptenal propyleneglycol acetal; E40; true; HMDB0032235	199.169	[M+H]+	722.819	565.061	448.276	38.01488:4 39.02457:14 41.03842:54 43.05473:36 46.02794:4 55.0548:43 57.0712:11 64.02769:4 67.05613:11 69.06935:287 71.04449:7 78.04505:7 81.07184:11 83.08565:18 87.07927:7 97.10432:7 107.09007:7 111.11546:57 127.04754:4 131.06143:4 163.11394:7 172.07521:4 199.1851:11	C12H22O2	Organoheterocyclic compounds	Dioxolanes	HMDB0032235	null
759	M199T439	.delta.-Dodecalactone	199.169	7.31923	-	-	4670	inhouse::.delta.-Dodecalactone; false; [M+H]+	199.169	[M+H]+	680.183	869.952	884.615	39.02271:21 41.03833:47 43.05372:61 55.05375:140 57.03387:11 57.0712:36 66.04237:4 67.05272:32 69.0706:158 71.04338:7 71.08386:21 73.06205:21 77.03664:14 79.05526:64 81.06945:47 83.05106:18 83.08582:93 85.06571:7 91.04959:11 91.05498:25 93.06988:32 95.08479:57 97.06423:50 97.10181:54 101.05873:7 105.07008:11 107.08748:36 109.09752:14 111.0801:21 111.1188:11 115.0761:7 121.09912:39 123.0793:7 125.…	C12H22O2	-	-	NA	NA
764	M200T167	10-Undecynoic acid	200.164	2.77752	-	-	635	inhouse::10-Undecynoic acid; false; [M+NH4]+	200.164	[M+NH4]+	771.711	871.427	875	51.02208:36 55.05509:179 65.03879:145 67.0564:253 69.07197:146 79.05161:181 81.06828:514 83.08332:72 91.05229:108 93.07124:108 95.08614:326	C11H18O2	Organic acids and derivatives	-	NA	NA
765	M200T343	10-Undecynoic acid	200.164	5.72258	-	-	226	inhouse::10-Undecynoic acid; false; [M+NH4]+	200.164	[M+NH4]+	623.012	833.335	875	41.04199:72 55.05584:107 65.03625:36 67.05268:143 69.06937:143 71.0469:72 77.0378:72 79.05391:181 81.06554:144 81.07063:508 83.08571:72 85.07341:36 91.05753:109 93.07518:72 95.08464:325 104.07197:36 110.10413:36 121.10351:107	C11H18O2	Organic acids and derivatives	-	NA	NA
784	M203T129	Ile-Ala	203.139	2.15708	-	-	5712	inhouse::Ile-Ala; false; [M+H]+	203.139	[M+H]+	606.095	771.952	1000	39.02214:7 44.04741:43 77.03618:14 82.06116:15 86.09451:459 98.96329:14 105.07036:21 116.10864:7 119.0826:14 149.07462:7 203.18446:14	C9H18N2O3	Organic acids and derivatives	Carboxylic acids and derivatives	HMDB0028900	NA
791	M204T96	O-Acetyl-L-carnitine	204.123	1.5975	[65][M]+	[M+H]+ 203.108	68	massbank::O-Acetyl-L-carnitine; LC-ESI-QTOF; MS2; CE	204.123	[M]+	599.88	747.088	666.667	43.01775:12 59.0489:12 60.08105:36 72.93626:48 85.03004:451 113.96123:84 196.00125:12 204.11453:36	C9H18NO4	Lipids and lipid-like molecules	Fatty Acyls	HMDB0000201	C02571
792	M204T66	Acetyl-DL-carnitine	204.123	1.09905	[66][M]+	-	65	inhouse::Acetyl-DL-carnitine; false; [M+H]+	204.123	[M+H]+	851.068	871.009	1000	39.02292:14 43.01679:197 44.05198:43 45.05586:29 55.05569:29 57.03366:306 58.06533:72 59.07477:50 59.97254:15 60.08086:736 60.52391:14 64.15511:7 84.07774:165 84.83697:32 84.98271:41 85.02829:14328 85.50165:21 85.55519:21 85.73162:21 85.75777:43 85.79047:36 85.8271:21 85.91086:14 86.11124:14 86.30399:21 86.50614:21 86.83351:21 86.92302:21 87.40161:14 88.56995:14 99.04301:7 103.03738:14 129.07698:…	C9H17NO4	Lipids and lipid-like molecules	Fatty Acyls	HMDB0000201	NA
798	M205T71	3-(2-Hydroxyphenyl)propionic acid	205.028	1.18275	-	-	2729	inhouse::3-(2-Hydroxyphenyl)propionic acid; false; [M+K]+	205.029	[M+K]+	375.013	873.474	1000	39.02694:72 55.05433:72 67.05435:72 69.07105:143 77.03825:107 79.06062:36 81.0685:143 83.08611:72 86.02864:72 87.04018:72 91.05518:107 93.07141:179 95.08356:215 103.05181:36 105.07008:72 107.08746:251 109.09747:292 111.12468:72 115.00023:179 121.09268:72 121.0989:143 123.12292:107 133.0056:72 135.11327:72 147.0161:36 149.12462:107 162.06404:36	C9H10O3	Phenylpropanoids and polyketides	Phenylpropanoic acids	HMDB0033752	C01198
800	M205T284	(??)-threo-Anethole glycol	205.086	4.74042	[67][M]+	-	113	hmdb::(??)-threo-Anethole glycol; E40; true; HMDB0032607	205.085	[M+Na]+	668.814	371.637	466.667	43.05472:36 65.03402:36 69.0706:72 71.08743:36 79.05272:144 81.06942:290 83.08577:37 87.03989:108 91.05087:144 93.07117:395 95.08609:398 97.09894:108 105.0714:108 107.08443:179 109.10329:365 115.96238:36 121.09584:251 123.11829:72 135.11018:108 149.02498:144 149.12498:72	-	Unknown	Unknown	-	-
801	M205T137	(卤)-Tryptophan	205.097	2.28708	[68][M]+	[M+H+HCOOH]+ 158.089	23	hmdb::(??)-Tryptophan; ENone; false; HMDB0030396	205.097	[M+H]+	970.761	986.404	1000	39.03011:18 43.01788:72 46.02812:72 54.0328:54 55.05176:72 57.07128:36 61.00529:36 62.01427:36 63.02145:107 65.03851:236 66.03427:36 67.05379:125 69.06578:90 71.44731:36 73.79883:74 74.02222:942 75.02433:36 77.03885:325 79.05495:161 81.0691:215 83.08543:36 87.04211:179 88.34473:37 89.03764:483 90.03852:54 90.04522:402 91.05444:4756 91.48887:36 93.05567:72 93.06929:269 95.08692:287 96.6605:36 102.…	C11H12N2O2	Organoheterocyclic compounds	Indoles and derivatives	HMDB0030396	C00806
805	M205T315	(2Z,4E,6E)-2,4,6,10-Farnesatetraene	205.195	5.25307	-	-	3950	hmdb::(2Z,4E,6E)-2,4,6,10-Farnesatetraene; E20; true; HMDB0035787	205.195	[M+H]+	833.076	531.534	645.161	41.04265:36 53.03416:36 55.05544:143 67.05331:287 69.07:287 77.03963:179 79.0545:251 81.06866:509 83.0837:143 87.04433:179 91.05538:251 93.0689:561 95.08516:575 96.47416:41 97.10076:107 105.07324:146 107.08773:406 107.57933:74 109.09923:551 111.11604:72 121.10234:397 123.11386:143 135.11037:107 135.1153:215 140.43941:36 149.13197:397 163.14503:72	C15H24	Lipids and lipid-like molecules	Prenol lipids	HMDB0035787	null
808	M206T154	DL-Indole-3-lactic acid	206.081	2.56098	-	-	2424	inhouse::DL-Indole-3-lactic acid; false; [M+H]+	206.081	[M+H]+	801.178	940.643	1000	55.0553:72 79.05172:36 87.04401:72 88.04559:36 91.05775:107 94.07398:36 96.09412:36 97.09901:107 100.70122:36 110.10267:72 115.0546:143 117.0567:72 118.0673:523 118.07804:38 125.10194:144 130.06256:439 131.07272:73 132.08356:179 142.05507:72 142.06517:143 143.07184:143 144.07867:179 146.05515:143 160.07439:107 170.05966:251 188.06516:72	C11H11NO3	Organoheterocyclic compounds	Indoles and derivatives	HMDB0000671	NA
821	M207T165	Triethylene glycol monobutyl ether	207.159	2.74445	[69][M]+	-	4160	inhouse::Triethylene glycol monobutyl ether; false; [M+H]+	207.159	[M+H]+	612.917	625.339	600	45.03495:179 55.05583:36 83.06:72 89.06071:144	C10H22O4	-	-	NA	NA
822	M207T272	(Z)-alpha-Irone	207.174	4.52683	-	-	2124	hmdb::(Z)-alpha-Irone; E40; true; HMDB0061831	207.175	[M+H]+	705.085	450.577	483.871	45.03465:54 65.03335:18 67.05781:54 69.07221:18 79.05306:72 81.06593:54 89.05832:36 93.06865:54 93.07819:18 95.0849:54 100.30207:18 105.07872:36 107.06111:36 109.10184:54 119.08697:54 121.10194:54 123.07742:72 133.09837:72 135.12138:36 138.0675:18 147.12218:54 163.15163:36 169.47098:18	C14H22O	Lipids and lipid-like molecules	Prenol lipids	HMDB0061831	null
825	M208T135	Benzoylcholine	208.133	2.2459	-	-	968	massbank::Benzoylcholine; LC-ESI-QTOF; MS2; CE	208.132	[M]+	151.855	879.924	1000	46.06557:143 51.024:18 58.0678:90 59.07508:36 60.08228:90 77.03506:90 79.04607:36 79.05235:215 83.12909:18 84.9558:36 93.06641:54 95.08675:36 103.04504:92 103.05507:648 107.04691:251 118.06162:36 120.07721:36 121.06033:54 131.05048:233 146.08446:36 149.06088:125 208.134:125	C12H18NO2	Benzenoids	-	NA	NA
836	M209T148	Sinapoyl aldehyde	209.078	2.46107	[70][M]+	-	4721	inhouse::Sinapoyl aldehyde; false; [M+H]+	209.078	[M+H]+	555.506	611.818	500	77.04203:7 91.05788:14 107.08739:21 115.03799:7 118.06734:14 150.06743:14 191.09827:7 209.07208:43	C11H12O4	Benzenoids	Phenols	METPA0625	C05610
837	M209T134	L-Kynurenine	209.092	2.23442	-	-	969	inhouse::L-Kynurenine; false; [M+H]+	209.092	[M+H]+	894.674	932.679	882.353	68.04796:36 72.93588:36 74.0254:361 77.03842:287 91.05148:107 91.05418:251 92.04464:181 94.06355:841 99.00137:72 99.00559:182 101.04083:36 104.04967:326 114.94186:75 116.03914:36 118.06359:1020 120.03591:152 120.0421:678 122.08698:108 128.04543:75 132.04248:479 136.07462:475 136.08615:115 146.05991:986 150.05334:149 174.05524:365 188.07304:37	C10H12N2O3	Organic oxygen compounds	Organooxygen compounds	HMDB0000684	C00328
838	M209T194	Primin	209.117	3.23167	[71][M]+	-	2924	inhouse::Primin; false; [M+H]+	209.117	[M+H]+	358.723	734.407	666.667	41.03811:143 43.01639:107 57.06952:107 69.0685:72 91.05345:72 91.05884:36 97.06671:36 107.05042:72 109.06302:36 121.02679:179 123.04394:74 130.0717:36 135.04684:481 135.87195:38 139.04091:509 150.06335:73 153.0484:220 153.05713:403 177.05191:36 209.11412:179	C12H16O3	-	-	NA	C10390
845	M210T134_2	Proflavine	210.095	2.23062	-	-	941	hmdb::Proflavine; E10; true; HMDB0015255	210.11	[M+H]+	750	750	1000	210.10646:24	C13H11N3	Organoheterocyclic compounds	Quinolines and derivatives	HMDB0015255	C11181
847	M210T146	Proflavine	210.11	2.42682	[72][M]+	-	22	hmdb::Proflavine; E10; true; HMDB0015255	210.11	[M+H]+	750	750	1000	210.10646:24	C13H11N3	Organoheterocyclic compounds	Quinolines and derivatives	HMDB0015255	C11181
856	M211T155	N-(4-Chlorophenyl)-4-piperidinamine	211.094	2.5812	[73][M]+	[M+Na]+ 188.104	59	inhouse::N-(4-Chlorophenyl)-4-piperidinamine; false; [M+H]+	211.094	[M+H]+	880	814.38	500	211.09326:72	C11H15ClN2	-	-	NA	NA
858	M211T145	N-(4-Chlorophenyl)-4-piperidinamine	211.112	2.41827	[72][M+1]+	-	22	inhouse::N-(4-Chlorophenyl)-4-piperidinamine; false; [M+H]+	211.094	[M+H]+	880	814.38	500	211.09326:72	C11H15ClN2	-	-	NA	NA
874	M213T486	Rabenzazole	213.113	8.1001	[76][M]+	-	2601	inhouse::Rabenzazole; false; [M+H]+	213.113	[M+H]+	484.05	749.654	1000	66.03391:36 77.03596:36 80.04707:36 104.05066:54 107.05684:107 131.05669:90 132.07069:72 134.07446:54 145.07381:54 146.08081:54 169.07394:36 172.08589:143 173.09143:107 179.05585:36 181.07594:36 186.09676:36 196.08322:440 196.11288:58 197.09503:712 198.09157:54 211.0945:179 212.10725:432 213.09975:169 213.11418:2593	C12H12N4	-	-	NA	NA
875	M213T137	Rabenzazole	213.112	2.29052	-	-	23	inhouse::Rabenzazole; false; [M+H]+	213.113	[M+H]+	228.75	727.99	1000	146.0535:72 172.10074:36 196.0892:181 197.09111:289 211.09456:72 212.1032:143 213.11218:215	C12H12N4	-	-	NA	NA
882	M214T175	Dodeca-2(E),4(E)-dienoic acid	214.18	2.91562	-	-	904	inhouse::Dodeca-2(E),4(E)-dienoic acid; false; [M+NH4]+	214.18	[M+NH4]+	832.115	777.467	500	46.06699:24 55.05336:84 67.05319:119 69.07104:72 78.03921:12 79.05676:36 81.07093:155 82.0389:12 83.08212:84 84.03739:12 85.06844:36 88.0747:12 91.05768:12 94.79025:36 95.08472:389 97.06133:24 105.07122:24 109.10007:119 111.07967:24 119.08505:24 133.09952:24 151.13802:12 197.09427:12 214.1082:24	C12H20O2	Lipids and lipid-like molecules	Fatty Acyls	NA	NA
883	M214T290	Dodeca-2(E),4(E)-dienoic acid	214.18	4.82972	-	-	4241	inhouse::Dodeca-2(E),4(E)-dienoic acid; false; [M+NH4]+	214.18	[M+NH4]+	916.222	834.317	593.75	41.03693:36 45.03346:24 55.05526:119 57.06955:36 67.0544:476 69.06995:203 71.04987:36 73.95374:12 79.05457:143 81.06876:477 83.08768:179 85.06109:36 91.05154:48 93.07185:156 95.08541:1123 97.06347:96 97.09825:24 105.06927:72 109.10261:263 119.08482:48 131.08369:12 133.10283:60 137.12952:36 161.12679:48 173.08987:12	C12H20O2	Lipids and lipid-like molecules	Fatty Acyls	NA	NA
897	M216T165	.gamma.-Dodecalactone	216.195	2.7552	-	-	2178	inhouse::.gamma.-Dodecalactone; false; [M+NH4]+	216.195	[M+NH4]+	811.234	590.417	500	55.05481:72 57.06479:72 69.07034:72 81.06894:36 93.07182:72	C12H22O2	-	-	NA	NA
905	M218T120	L-Propionylcarnitine	218.138	1.99546	[81][M]+	-	216	inhouse::L-Propionylcarnitine; false; [M+H]+	218.138	[M+H]+	609.579	621.79	1000	44.05015:12 60.07988:36 85.02201:101 85.02853:883 140.95663:12 144.10432:48 159.05948:48 218.14093:48	C10H19NO4	Lipids and lipid-like molecules	Fatty Acyls	HMDB0000824	C03017
912	M219T71	Nicotinuric acid	219.017	1.1855	-	-	2746	hmdb::Nicotinuric acid; E10; false; HMDB0003269	219.018	[M+K]+	880	576.229	500	180.97026:36	C8H8N2O3	Organic acids and derivatives	Carboxylic acids and derivatives	HMDB0003269	C05380
919	M219T348	1,2-Dimethyl-4-(6-methyl-4-heptenyl)-1,3-cyclohexadiene	219.21	5.79795	-	-	3699	hmdb::1,2-Dimethyl-4-(6-methyl-4-heptenyl)-1,3-cyclohexadiene; E20; true; HMDB0037740	219.211	[M+H]+	728.452	433.509	451.613	67.05369:72 69.07037:72 77.03751:54 79.05359:72 81.07154:72 83.08404:36 93.06374:90 93.06783:107 95.08544:54 97.09825:36 107.08358:90 119.08598:54 121.10095:107 123.11872:36 135.11867:36 149.13371:36 160.08221:36 202.10167:18 219.17126:72	C16H26	Hydrocarbons	Unsaturated hydrocarbons	HMDB0037740	null
923	M220T135	D-(+)-Pantothenic acid	220.118	2.2469	-	-	942	massbank::D-(+)-Pantothenic acid; LC-ESI-QTOF; MS2; CE	220.118	[M+H]+	306.177	800.467	1000	43.01772:18 55.01696:7 57.06997:11 59.04877:11 61.92952:4 67.05349:18 69.06782:18 70.02766:14 72.04269:32 73.02894:11 74.0231:7 79.05709:7 81.06873:11 85.02712:14 85.06359:25 90.05552:79 92.05393:4 93.07294:14 95.04654:18 96.08055:7 98.02269:43 100.03934:7 103.07486:11 105.06583:7 107.04663:14 113.05946:11 116.03542:14 118.03526:7 121.05538:7 121.0647:29 124.07748:43 130.92413:7 133.05602:7 139.0…	C9H17NO5	Organic acids and derivatives	Carboxylic acids and derivatives	NA	NA
939	M223T137	Gly-Phe	223.107	2.27697	-	-	23	inhouse::Gly-Phe; false; [M+H]+	223.108	[M+H]+	605.289	857.726	1000	84.95816:54 103.05343:143 109.09615:18 114.09501:55 118.06298:54 119.70284:76 120.08169:1640 131.05519:36 144.07718:54 146.06046:107 149.01941:54 166.07784:54 166.08693:125 170.05609:36 177.09987:54 191.00482:72 207.02724:125	C11H14N2O3	Organic acids and derivatives	Carboxylic acids and derivatives	HMDB0028848	NA
944	M223T371	Rishitin	223.169	6.18835	-	-	3936	hmdb::Rishitin; E40; true; HMDB0035593	223.169	[M+H]+	557.136	400.265	466.667	67.05447:107 74.11285:36 77.03831:107 79.05564:358 81.06979:72 91.05379:181 93.06999:447 95.08212:72 95.08625:112 102.99865:36 105.07139:109 107.08585:439 117.06886:72 121.09553:107 131.08226:107 135.08005:107 147.13379:36 149.02411:179 149.0948:107 161.13171:36 163.15112:107 187.15546:72 205.16745:36 207.02858:107	C14H22O2	Organooxygen compounds	Alcohols and polyols	HMDB0035593	C09715
953	M224T165	Triethylene glycol monobutyl ether	224.185	2.74458	-	-	4165	inhouse::Triethylene glycol monobutyl ether; false; [M+NH4]+	224.184	[M+NH4]+	518.911	854.69	800	41.03569:36 44.57559:74 45.03406:486 51.93784:36 55.05488:36 57.07023:287 67.93575:72 89.05692:549 97.96806:72 101.09721:107 133.07947:72 191.9994:36	C10H22O4	-	-	NA	NA
962	M225T400	Ethyl (2E,6Z)-dodecadienoate	225.185	6.66072	-	-	5055	hmdb::Ethyl (2E,6Z)-dodecadienoate; E40; true; HMDB0031015	225.185	[M+H]+	686.158	440.792	466.667	45.03083:36 55.05534:54 57.07174:36 67.04967:36 69.06866:36 79.05428:54 81.07097:90 85.1102:18 91.0524:36 93.06724:54 95.08623:125 97.09904:36 105.06998:36 107.08736:36 109.10326:72 119.08536:54 123.11652:36 125.07196:36 133.09668:36 163.14612:54	C14H24O2	Lipids and lipid-like molecules	Fatty Acyls	HMDB0031015	null
967	M226T387	Eremopetasinorol	226.18	6.45231	[85][M]+	-	72	hmdb::Eremopetasinorol; E40; true; HMDB0029668	226.18	[M+NH4]+	632.215	604.318	733.333	53.03636:36 55.05452:251 57.03142:72 65.04374:109 67.05447:469 69.06998:179 71.04986:107 77.03582:108 77.04326:73 79.05187:557 81.06979:906 83.0475:107 83.08611:287 84.07767:72 91.05243:251 93.04411:73 93.07271:448 93.58295:38 95.08624:715 96.08308:73 97.06565:215 98.96006:107 99.96849:143 103.07604:36 105.06847:328 107.08437:592 109.06483:72 109.10023:179 111.08131:107 117.06731:72 119.08675:179…	C13H20O2	Organooxygen compounds	Alcohols and polyols	HMDB0029668	null
968	M226T168	2,2,6,7-Tetramethylbicyclo[4.3.0]nona-1(9),4-diene-7,8-diol	226.18	2.80815	-	-	688	hmdb::2,2,6,7-Tetramethylbicyclo[4.3.0]nona-1(9),4-diene-7,8-diol; E40; true; HMDB0036686	226.18	[M+NH4]+	403.584	643.167	714.286	39.02022:11 43.0186:7 43.05566:14 53.04263:4 55.05358:57 57.06993:21 65.0359:4 67.05228:29 69.07012:39 70.06779:7 71.08452:18 75.02394:4 77.03845:4 79.05202:21 81.06741:61 83.08627:75 84.08559:11 85.06483:11 86.06023:14 91.05395:11 93.07153:32 95.08504:68 96.08188:14 97.06444:18 97.10201:39 98.96025:14 99.97009:36 100.07601:18 105.06723:7 107.08311:36 109.05766:7 109.09896:7 110.09245:14 111.0785…	C13H20O2	Organic oxygen compounds	Organooxygen compounds	HMDB0036686	null
975	M227T139	(卤)-Tryptophan	227.089	2.31572	[87][M]+	[M+Na+HCOOH]+ 158.089	23	hmdb::(??)-Tryptophan; ENone; false; HMDB0030396	227.087	[M+Na]+	750.454	695.936	428.571	72.93503:36 118.06014:107 130.07594:36 132.08243:107 142.06732:36 144.08762:107 146.05901:143 150.59431:36 176.00244:36	C11H12N2O2	Organoheterocyclic compounds	Indoles and derivatives	HMDB0030396	C00806
986	M227T303	1,1-Diethoxy-3,7-dimethyl-2,6-octadiene	227.2	5.05471	-	-	229	hmdb::1,1-Diethoxy-3,7-dimethyl-2,6-octadiene; E40; true; HMDB0040228	227.2	[M+H]+	413.266	755.455	875	37.0088:7 41.03821:36 41.36272:7 43.01744:21 43.05264:64 53.03524:7 55.05549:150 55.62595:7 57.06975:79 59.04964:14 67.05563:72 67.77686:7 69.03011:14 69.07001:287 71.04752:14 71.08561:64 75.7731:7 77.03838:29 79.05447:72 81.06863:93 83.04634:29 83.08495:172 85.06221:14 91.05666:36 93.06882:122 95.08646:100 97.09928:86 99.07836:14 101.05894:14 105.07023:14 107.08469:86 109.10352:72 111.07869:36 1…	C14H26O2	Lipids and lipid-like molecules	Prenol lipids	HMDB0040228	null
992	M228T387	Methyl (2E,6Z)-dodecadienoate	228.196	6.45432	[89][M]+	[M+Na+NH3]+ 188.19	72	hmdb::Methyl (2E,6Z)-dodecadienoate; E40; true; HMDB0031014	228.196	[M+NH4]+	616.01	618.175	814.815	41.03597:72 41.03868:179 43.05312:107 53.04086:36 55.05177:302 55.05386:524 57.06915:143 57.08089:75 65.04076:146 67.05376:995 68.68953:38 69.07045:217 71.04438:72 77.0388:72 79.05614:325 81.06904:956 83.04675:73 83.08536:629 85.06391:143 87.04598:72 89.3096:36 91.053:179 93.07192:287 95.08407:1753 97.06485:215 97.09964:215 99.08292:72 105.06767:143 107.08793:252 109.09203:76 109.09941:792 111.08…	C13H22O2	Lipids and lipid-like molecules	Fatty Acyls	HMDB0031014	null
993	M228T184	Methyl (2E,6Z)-dodecadienoate	228.195	3.06802	[90][M]+	[M+H+NH3]+ 210.162 [M+H]+ 227.188	40	hmdb::Methyl (2E,6Z)-dodecadienoate; E40; true; HMDB0031014	228.196	[M+NH4]+	563.91	590.556	962.963	37.0057:18 38.01504:11 39.02296:129 39.71409:7 41.03854:267 43.01591:47 43.05296:186 44.01173:32 45.03317:21 53.04067:43 54.88406:14 55.01805:61 55.05367:1978 55.36742:7 56.04727:11 56.8952:11 57.03376:72 57.07002:193 57.55219:7 59.04773:14 60.04594:11 65.03713:147 66.84555:25 67.04545:26 67.05354:3974 67.40555:11 67.43802:7 67.54475:18 67.57145:7 67.63183:11 67.67249:11 67.69107:7 67.75034:7 68.…	C13H22O2	Lipids and lipid-like molecules	Fatty Acyls	HMDB0031014	null
994	M228T289	(Z,E)-Tetradeca-9,12-dienol	228.232	4.81763	[91][M]+	-	4223	inhouse::(Z,E)-Tetradeca-9,12-dienol; false; [M+NH4]+	228.232	[M+NH4]+	227.795	802.681	928.571	41.03596:36 43.05125:36 43.05404:107 46.06552:18 55.05388:72 57.07024:125 59.11743:18 65.03738:18 67.05728:90 69.07167:72 71.05038:72 71.0861:90 74.05869:90 79.05496:72 81.07039:125 83.08544:72 85.06921:54 86.09739:18 88.07681:304 93.06931:90 95.08418:107 97.09698:36 101.96149:72 102.09273:233 107.50205:18 109.09808:54 111.07915:36 116.10903:54 144.13708:36 165.17155:36 187.08722:18 211.10776:37 …	C14H26O	-	-	NA	NA
997	M229T59	Prolyl-Hydroxyproline	229.118	0.991333	-	-	5865	hmdb::Prolyl-Hydroxyproline; E20; true; HMDB0029018	229.118	[M+H]+	610.947	455.128	500	61.03645:7 70.06487:583 86.05831:21 114.06702:29 132.06502:79 193.08591:7 229.11623:21	C10H16N2O4	Organic acids and derivatives	Carboxylic acids and derivatives	HMDB0029018	null
1001	M229T162	5-Heptyltetrahydro-2-oxo-3-furancarboxylic acid	229.143	2.69542	[92][M]+	[M+H-H20]+ 246.145	16	hmdb::5-Heptyltetrahydro-2-oxo-3-furancarboxylic acid; E40; true; HMDB0030994	229.143	[M+H]+	425.566	472.443	800	38.01777:73 39.02308:295 39.40688:73 41.03776:544 43.01418:80 43.01789:613 43.05587:72 45.0333:143 54.00994:73 55.01925:416 55.05383:5811 57.03391:179 59.05006:143 65.03844:184 67.0491:195 67.05488:1401 69.03754:146 69.0704:2540 71.05028:107 73.06417:287 77.03378:107 77.03751:265 79.05483:2756 81.06771:2077 83.04668:254 83.0853:4961 83.85297:107 85.02868:143 85.06255:179 87.04196:179 88.65013:73 …	C12H20O4	Organoheterocyclic compounds	Lactones	HMDB0030994	null
1002	M229T69	Isoleucylproline	229.154	1.15523	[93][M]+	-	118	hmdb::Isoleucylproline; E20; true; HMDB0011174	229.154	[M+H]+	746.44	273.652	454.546	55.01592:18 58.06432:54 59.07267:36 60.08312:90 70.06551:688 96.08064:72 100.99088:54 114.04676:36 114.05431:125 114.09352:90 116.07358:72 121.06794:18 124.07447:161 126.08979:36 128.98759:72 132.41025:37 141.63649:37 142.08728:962 143.70621:18 151.5696:19 170.01373:36 197.95461:18 229.15605:839	C11H20N2O3	Organic acids and derivatives	Carboxylic acids and derivatives	HMDB0011174	null
1003	M229T98	Isoleucylproline	229.154	1.63467	[94][M]+	-	213	hmdb::Isoleucylproline; E20; true; HMDB0011174	229.155	[M+H]+	645.883	263.156	454.546	58.06757:54 60.08865:36 68.05072:54 70.0657:399 98.05978:36 100.98873:36 114.0522:72 115.96044:54 124.07242:72 126.09092:36 128.98717:54 141.95406:37 142.08533:516 158.08313:18 169.03746:54 170.08014:54 201.16504:18 206.98317:37 229.15489:555	C11H20N2O3	Organic acids and derivatives	Carboxylic acids and derivatives	HMDB0011174	null
1040	M232T136	Isobutyryl-L-carnitine	232.154	2.26008	[98][M]+	-	23	inhouse::Isobutyryl-L-carnitine; false; [M+H]+	232.154	[M+H]+	823.619	804.457	857.143	41.03935:21 43.05288:100 44.04819:21 57.03259:86 58.06318:21 60.07868:186 71.04642:79 82.19276:7 84.08172:43 84.76293:50 84.86828:17 85.02837:5893 85.41557:14 85.95415:14 88.07634:14 89.05849:21 127.0938:14 129.07724:57 144.09901:129 145.13837:21 152.01826:7 173.08017:215 232.15619:122	C11H21NO4	Lipids and lipid-like molecules	Fatty Acyls	HMDB0000736	NA
1081	M237T348	Ambronide	237.221	5.79775	-	-	3728	hmdb::Ambronide; E40; true; HMDB0036831	237.221	[M+H]+	517.788	522.528	766.667	39.01989:11 41.0372:32 43.05438:32 51.0223:4 55.05213:267 57.06845:50 59.04831:7 65.03545:7 67.05415:218 69.03094:11 69.06849:292 71.04834:21 71.08405:39 77.03548:32 79.0465:7 79.05529:118 81.06945:251 83.04973:14 83.08448:211 83.63245:7 85.06432:21 85.09949:18 91.05476:29 93.06962:201 95.08587:244 97.06249:61 97.10146:125 99.07913:21 105.06954:14 107.08544:97 109.09985:118 111.08092:47 111.11515…	C16H28O	Organoheterocyclic compounds	Naphthofurans	HMDB0036831	null
1110	M241T174	3-(3,4,5-Trimethoxyphenyl)propanoic acid	241.106	2.9081	-	-	11	hmdb::3-(3,4,5-Trimethoxyphenyl)propanoic acid; ENone; false; HMDB0030254	241.106	[M+H]+	905.424	568.469	470.588	41.03678:109 43.01505:37 43.01782:329 43.05395:264 55.01711:107 55.05588:72 57.03387:215 65.03728:179 66.04795:107 69.03283:144 69.49944:74 71.04907:1026 74.0282:73 77.03255:38 77.03874:388 79.05232:624 81.06899:143 83.05056:143 91.05431:293 93.03511:473 93.06917:435 95.08541:514 97.06483:143 105.06909:179 107.04993:322 107.06161:183 107.08207:547 109.02861:143 109.10383:107 111.07601:220 113.022…	C12H16O5	Phenylpropanoids and polyketides	Phenylpropanoic acids	HMDB0030254	null
1139	M244T387	Methyl dihydrojasmonate	244.191	6.45277	[105][M]+	[M+K+NH3]+ 188.19	72	hmdb::Methyl dihydrojasmonate; E40; true; HMDB0031740	244.191	[M+NH4]+	429.021	636.688	653.846	39.02314:18 43.05409:72 55.05078:91 55.05497:216 57.07028:107 67.04922:72 67.05269:179 69.07053:287 71.08613:36 77.04385:18 79.05373:107 81.06787:251 83.04556:36 83.08675:365 85.06141:36 86.0594:54 91.0558:54 93.07204:143 95.08556:179 97.06636:107 97.10115:251 100.07373:36 107.08368:125 109.10102:72 111.07764:107 111.11634:54 114.09847:36 121.09946:161 123.11408:36 125.09161:72 134.06851:36 139.1…	C13H22O3	Lipids and lipid-like molecules	Fatty Acyls	HMDB0031740	null
1147	M245T62	Uridine	245.076	1.03693	-	-	3254	hmdb::Uridine; E10; true; HMDB0000296	245.077	[M+H]+	725.423	569.217	500	70.02543:107 73.03028:72 95.02879:72 96.00597:181 101.00797:36 110.01118:74 113.02658:270 113.03259:1518 115.04283:72 245.15123:72	C9H12N2O6	Nucleosides, nucleotides, and analogues	Pyrimidine nucleosides	HMDB0000296	C00299
1148	M245T98	Uridine	245.077	1.62593	-	[M+H]+ 244.069	4630	hmdb::Uridine; ENone; false; HMDB0000296	245.077	[M+H]+	576.614	748.167	1000	45.05772:18 55.19302:18 70.02638:72 71.01425:36 96.00568:36 97.96524:18 108.04381:37 113.03226:591 136.99904:18 227.06506:18	C9H12N2O6	Nucleosides, nucleotides, and analogues	Pyrimidine nucleosides	HMDB0000296	C00299
1161	M246T140	Acylcarnitine 5:0	246.17	2.33374	[106][M]+	-	23	lipidblast::Acylcarnitine 5:0; [M]+	246.17	[M]+	585.482	703.179	1000	60.08159:74 85.02924:1101 85.06701:111 86.09779:110 98.06693:72 144.10524:72 246.12198:72 246.17073:143	C12H24NO4	Lipids and lipid-like molecules	Fatty Acyls	HMDB00378;HMDB00688;HMDB13128;HMDB41993	C02301
1170	M247T172	3-Hydroxydodecanedioic acid	247.133	2.87168	-	-	3773	hmdb::3-Hydroxydodecanedioic acid; E40; true; HMDB0000413	247.154	[M+H]+	495.685	340.522	793.104	37.00642:29 38.01578:43 39.02283:179 39.95552:15 41.03752:379 42.0332:21 43.01766:636 43.05565:17 45.03214:93 51.61153:7 53.03757:72 54.8851:43 55.01805:140 55.05368:4535 55.21306:21 55.71369:21 55.84658:14 57.03271:136 57.06578:29 57.84077:15 59.04886:196 61.02499:14 65.03951:64 66.05479:15 67.0525:1482 67.26776:8 68.85925:36 69.0023:22 69.0328:601 69.07035:3577 69.43114:16 69.54886:14 71.04906:…	C12H22O5	Organic acids and derivatives	Hydroxy acids and derivatives	HMDB0000413	null
1172	M247T162	3-Hydroxydodecanedioic acid	247.154	2.69507	[110][M]+	[M+H]+ 246.145	16	hmdb::3-Hydroxydodecanedioic acid; E40; true; HMDB0000413	247.154	[M+H]+	495.685	340.522	793.104	37.00642:29 38.01578:43 39.02283:179 39.95552:15 41.03752:379 42.0332:21 43.01766:636 43.05565:17 45.03214:93 51.61153:7 53.03757:72 54.8851:43 55.01805:140 55.05368:4535 55.21306:21 55.71369:21 55.84658:14 57.03271:136 57.06578:29 57.84077:15 59.04886:196 61.02499:14 65.03951:64 66.05479:15 67.0525:1482 67.26776:8 68.85925:36 69.0023:22 69.0328:601 69.07035:3577 69.43114:16 69.54886:14 71.04906:…	C12H22O5	Organic acids and derivatives	Hydroxy acids and derivatives	HMDB0000413	null
1207	M250T389	O-Desmethyl-cis-tramadol	250.178	6.48527	[111][M]+	-	2471	inhouse::O-Desmethyl-cis-tramadol; false; [M+H]+	250.178	[M+H]+	880	786.682	500	250.17351:72	C15H23NO2	-	-	NA	NA
1208	M250T184	N,O-Didesmethylvenlafaxine	250.178	3.07058	[112][M]+	[M+Na+NH3]+ 210.162 [M+Na]+ 227.188	40	massbank::N,O-Didesmethylvenlafaxine; LC-ESI-ITFT; MS2; CE	250.178	[M+H]+	876.907	870.545	666.667	232.12628:36 250.17868:143	C15H23NO2	Organic oxygen compounds	Organooxygen compounds	HMDB0060852	NA
1209	M250T443	N,O-Didesmethylvenlafaxine	250.178	7.38865	-	-	3125	massbank::N,O-Didesmethylvenlafaxine; LC-ESI-ITFT; MS2; CE	250.178	[M+H]+	750	750	1000	232.17094:36	C15H23NO2	Organic oxygen compounds	Organooxygen compounds	HMDB0060852	NA
1210	M250T479	O-Desmethyl-cis-tramadol	250.178	7.99135	-	-	5063	inhouse::O-Desmethyl-cis-tramadol; false; [M+H]+	250.177	[M+H]+	880	786.682	500	250.17833:36	C15H23NO2	-	-	NA	NA
1211	M250T362	O-Desmethyl-cis-tramadol	250.178	6.0308	-	-	2060	inhouse::O-Desmethyl-cis-tramadol; false; [M+H]+	250.177	[M+H]+	880	786.682	500	250.18037:72	C15H23NO2	-	-	NA	NA
1221	M251T389	Sclareolide	251.181	6.48662	[111][M+1]+	-	2472	inhouse::Sclareolide; false; [M+H]+	251.201	[M+H]+	766.932	834.864	757.576	55.05297:54 59.04597:18 65.03764:72 67.05408:528 69.07079:54 71.0507:54 77.03802:36 79.05287:233 81.06829:460 83.04472:36 83.08463:36 85.06449:54 91.04963:72 93.0699:251 95.0848:287 97.06422:36 105.06276:36 105.06566:54 107.08447:179 109.09741:72 118.07206:18 121.10202:179 123.11354:36 131.07945:72 135.07233:36 135.11664:161 137.13504:54 145.10301:54 147.11389:54 149.05583:36 149.10239:36 159.118…	C16H26O2	Organoheterocyclic compounds	Naphthofurans	HMDB0035293	NA
1222	M251T398	Sclareolide	251.2	6.63927	-	-	1141	inhouse::Sclareolide; false; [M+H]+	251.201	[M+H]+	766.932	834.864	757.576	55.05297:54 59.04597:18 65.03764:72 67.05408:528 69.07079:54 71.0507:54 77.03802:36 79.05287:233 81.06829:460 83.04472:36 83.08463:36 85.06449:54 91.04963:72 93.0699:251 95.0848:287 97.06422:36 105.06276:36 105.06566:54 107.08447:179 109.09741:72 118.07206:18 121.10202:179 123.11354:36 131.07945:72 135.07233:36 135.11664:161 137.13504:54 145.10301:54 147.11389:54 149.05583:36 149.10239:36 159.118…	C16H26O2	Organoheterocyclic compounds	Naphthofurans	HMDB0035293	NA
1223	M251T295	Sclareolide	251.2	4.91615	-	-	4808	inhouse::Sclareolide; false; [M+H]+	251.2	[M+H]+	782.361	785.603	756.757	47.06776:7 57.0713:21 67.05377:72 69.06927:14 74.38592:7 77.03384:14 79.05489:72 81.07158:86 83.08793:14 89.0602:7 91.05568:36 93.06646:86 95.08405:64 97.09823:14 105.06908:14 107.08352:64 109.09643:29 115.05516:7 117.06948:14 119.08125:21 121.09927:72 123.12015:29 131.08131:21 133.10365:14 135.08237:29 137.13356:14 139.03532:7 145.09628:29 147.11394:14 149.09724:21 157.10127:7 163.10858:14 189.1…	C16H26O2	Organoheterocyclic compounds	Naphthofurans	HMDB0035293	NA
1224	M251T417	Sclareolide	251.2	6.94182	-	-	56	inhouse::Sclareolide; false; [M+H]+	251.201	[M+H]+	803.4	798.067	666.667	41.03811:72 45.03182:72 55.05233:107 65.03467:72 67.05454:660 69.06891:183 77.03728:72 79.05338:358 81.07008:677 83.08772:73 85.06242:72 88.78706:36 91.05422:107 93.07046:287 95.08399:479 105.54305:72 107.08361:288 109.10098:179 119.08768:109 121.09956:329 123.12204:107 129.07808:36 131.09308:36 135.11569:251 137.13409:107 145.10034:107 149.09451:143 149.14452:72 159.11403:107 173.14307:36	C16H26O2	Organoheterocyclic compounds	Naphthofurans	HMDB0035293	NA
1236	M253T143	Benzo[a]pyrene	253.105	2.37649	-	-	22	hmdb::Benzo[a]pyrene; E10; true; HMDB0062469	253.104	[M+H]+	750	750	1000	253.103:108	C20H12	Benzenoids	Pyrenes	HMDB0062469	C07535
1246	M254T144	Irgarol	254.136	2.39657	-	[2M+H+Na]2+ 242.141	22	massbank::Irgarol; LC-ESI-ITFT; MS2; CE	254.136	[M+H]+	880	632.184	500	254.14191:72	C11H19N5S	-	-	NA	NA
1247	M254T488	Irgarol	254.14	8.13019	-	-	5295	massbank::Irgarol; LC-ESI-ITFT; MS2; CE	254.14	[M+H]+	753.212	632.184	500	84.96581:72 254.14297:143	C11H19N5S	-	-	NA	NA
1250	M254T304	Ambronide	254.248	5.06594	-	-	3457	hmdb::Ambronide; E40; true; HMDB0036831	254.249	[M+NH4]+	474.276	512.925	800	38.00313:7 39.02059:32 41.03973:136 43.01805:32 43.05418:183 44.01203:57 53.03893:21 55.01732:57 55.05399:387 55.69503:7 57.03408:18 57.07034:348 58.06575:18 65.0386:25 67.05388:165 69.03183:32 69.07056:866 71.04687:29 71.08616:233 72.04428:54 72.08144:82 73.06192:7 77.04015:36 79.05373:172 81.06914:329 82.06013:11 83.04941:68 83.08674:819 84.07829:29 85.064:36 85.10178:82 86.062:147 86.09869:43 …	C16H28O	Organoheterocyclic compounds	Naphthofurans	HMDB0036831	null
1255	M255T156	Dyphylline	255.12	2.60623	[116][M]+	[M+Na]+ 232.132	14	inhouse::Dyphylline; false; [M+H]+	255.12	[M+H]+	843.367	836.33	666.667	181.05132:36 255.11508:256	C10H14N4O4	Organoheterocyclic compounds	Imidazopyrimidines	HMDB0014789	C07819
1262	M255T348	cis-9-Hexadecenoic acid	255.232	5.79708	-	-	3733	inhouse::cis-9-Hexadecenoic acid; false; [M+H]+	255.232	[M+H]+	845.121	949.245	1000	37.00567:14 38.0124:14 38.01762:7 39.02116:57 41.03761:229 43.01682:136 43.05387:348 45.03221:21 53.03965:7 55.01598:29 55.05369:700 57.03271:57 57.07005:638 57.30499:15 59.0521:29 60.93454:7 65.03831:51 67.0536:401 69.0339:72 69.0691:1141 71.08588:511 71.95533:14 73.06406:50 74.06454:7 77.03987:79 78.80756:14 79.05347:301 80.81731:22 81.06888:669 83.04787:165 83.08648:999 84.03661:21 85.06505:64…	C16H30O2	Lipids and lipid-like molecules	Fatty Acyls	HMDB0003229	C08362
1263	M255T272	Palmitelaidic acid	255.232	4.54052	-	-	2126	inhouse::Palmitelaidic acid; false; [M+H]+	255.232	[M+H]+	795.646	654.701	500	43.05288:36 53.03956:18 57.06994:72 67.05:36 67.05231:36 69.07014:125 71.08693:72 77.04344:18 79.19275:18 83.08503:72 85.06618:54 91.05535:18 93.07022:72 95.08648:72 97.06451:36 101.91253:18 107.08611:54 109.10052:54 117.07067:18 121.09893:54 125.09738:36 134.11046:18 149.13655:18 163.14972:36	C16H30O2	Lipids and lipid-like molecules	Fatty Acyls	HMDB0012328	NA
1277	M256T346	Palmitamide	256.264	5.76917	[120][M]+	[M+H]+ 255.256	8	inhouse::Palmitamide; false; [M+H]+	256.264	[M+H]+	948.854	969.334	1000	37.00497:24 38.01517:60 39.02223:327 41.03872:1080 42.03351:36 43.01983:162 43.05411:3143 44.01384:229 44.04945:60 45.03247:36 46.02921:72 55.05304:563 56.04876:84 57.03314:179 57.07048:3817 58.06482:84 60.04425:120 60.08147:335 67.05418:263 69.03802:49 69.06971:1253 70.06503:96 71.08414:1747 72.04465:107 72.08182:203 74.05915:2126 77.7276:12 79.05423:131 81.07095:359 82.0658:72 83.04869:167 83.0…	C16H33NO	Lipids and lipid-like molecules	Fatty Acyls	HMDB0012273	NA
1279	M256T168	Palmitamide	256.263	2.80467	-	-	637	inhouse::Palmitamide; false; [M+H]+	256.264	[M+H]+	560.617	622.328	428.571	88.07493:72 102.09216:143 238.17958:36 256.25772:179	C16H33NO	Lipids and lipid-like molecules	Fatty Acyls	HMDB0012273	NA
1304	M258T53	Glycerophosphocholine	258.11	0.881517	-	-	1738	inhouse::Glycerophosphocholine; false; [M+H]+	258.11	[M+H]+	882.619	963.22	1000	45.03361:107 58.06279:36 60.0783:179 63.77188:73 71.07346:144 85.82298:74 86.09663:677 89.31694:36 98.98671:181 104.0994:435 104.10661:4000 105.49448:87 107.40173:75 124.98664:39 124.99769:1430 163.02165:36 166.06496:304 168.71608:73 184.06993:558 258.09869:107	C8H20NO6P	Lipids and lipid-like molecules	Glycerophospholipids	HMDB0000086	C00670
1331	M260T145	Hexanoyl-L-carnitine	260.186	2.41887	[126][M]+	[M+H+NH3]+ 242.141	22	inhouse::Hexanoyl-L-carnitine; false; [M+H]+	260.186	[M+H]+	863.775	894.075	1000	60.08069:54 71.08565:90 85.02716:780 86.99039:18 99.07715:37 143.09296:18 144.10326:54 201.11177:36 260.18982:90	C13H25NO4	Lipids and lipid-like molecules	Fatty Acyls	HMDB0000756	NA
1339	M261T460	Glu-Leu	261.148	7.66761	-	-	1931	inhouse::Glu-Leu; false; [M+H]+	261.148	[M+H]+	880	448.087	500	261.14542:72	C11H20N2O5	Organic acids and derivatives	Carboxylic acids and derivatives	HMDB0028823	NA
1340	M261T137	Ile-Glu	261.144	2.28657	[128][M]+	-	23	inhouse::Ile-Glu; false; [M+H]+	261.145	[M+H]+	450.778	666.543	800	44.0471:72 56.04805:107 69.06639:146 84.03745:76 84.04522:973 85.03204:109 86.0613:149 86.09537:1650 127.06641:36 130.04619:179 132.10114:179 142.04967:143 170.11435:72 198.11082:179 244.10573:72 261.11914:72 261.14194:107	C11H20N2O5	Organic acids and derivatives	Carboxylic acids and derivatives	HMDB0028906	NA
1354	M262T270	O-(4-Hydroxybenzoyl)tropine	262.144	4.49178	-	[M+H-CH3]+ 276.169	4844	inhouse::O-(4-Hydroxybenzoyl)tropine; false; [M+H]+	262.144	[M+H]+	686.961	829.126	500	244.13222:36 247.13791:109 262.14484:485	C15H19NO3	-	-	NA	NA
1355	M262T137	(2R)-3-Hydroxyisovaleroylcarnitine	262.147	2.2856	[128][M+1]+	-	23	inhouse::(2R)-3-Hydroxyisovaleroylcarnitine; false; [M+H]+	262.165	[M+H]+	808.373	832.46	625	59.04784:18 85.02731:125 145.0468:18 185.08496:18 247.12988:9 262.16168:27	C12H23NO5	Lipids and lipid-like molecules	Fatty Acyls	NA	NA
1356	M262T127_2	(2R)-3-Hydroxyisovaleroylcarnitine	262.165	2.12179	-	-	5915	inhouse::(2R)-3-Hydroxyisovaleroylcarnitine; false; [M+H]+	262.165	[M+H]+	808.373	832.46	625	59.04784:18 85.02731:125 145.0468:18 185.08496:18 247.12988:9 262.16168:27	C12H23NO5	Lipids and lipid-like molecules	Fatty Acyls	NA	NA
1367	M263T216	beta-Santalyl acetate	263.2	3.60716	-	-	1630	hmdb::beta-Santalyl acetate; E40; true; HMDB0038024	263.2	[M+H]+	521.958	559.946	709.677	43.05208:48 55.05374:84 65.03949:36 67.05594:107 69.06561:36 69.06914:84 71.05019:60 73.0665:12 77.03866:131 79.04846:48 79.05348:215 81.07143:215 83.04916:48 85.06636:36 91.05284:426 93.06904:322 95.08391:119 105.06604:191 107.0863:143 109.06236:24 109.09776:36 117.0724:84 119.08572:325 121.10223:107 128.06071:36 129.07111:107 131.08279:131 133.10025:263 135.11342:72 142.07222:24 143.08568:72 14…	C17H26O2	Lipids and lipid-like molecules	Prenol lipids	HMDB0038024	null
1368	M263T326	6,10,14-Trimethyl-5,9,13-pentadecatrien-2-one	263.237	5.42843	[130][M]+	-	1277	hmdb::6,10,14-Trimethyl-5,9,13-pentadecatrien-2-one; E40; true; HMDB0034495	263.237	[M+H]+	648.113	451.298	517.241	55.0536:72 65.54372:36 67.05349:217 69.07721:36 79.05334:144 81.06748:326 83.08378:72 85.09618:36 93.06754:107 95.08377:329 97.06316:37 97.58282:36 105.07604:72 107.08324:72 109.09615:179 113.10159:72 119.08714:72 121.099:72 133.10664:72 139.11667:36 147.11369:107 153.08246:36 179.17885:72 203.1805:36	C18H30O	Lipids and lipid-like molecules	Prenol lipids	HMDB0034495	null
1369	M263T362	6,10,14-Trimethyl-5,9,13-pentadecatrien-2-one	263.237	6.02545	[131][M]+	-	2049	hmdb::6,10,14-Trimethyl-5,9,13-pentadecatrien-2-one; E40; true; HMDB0034495	263.237	[M+H]+	560.406	638.772	827.586	39.92848:36 41.03906:251 43.05442:107 54.88883:73 55.05217:450 57.06742:333 65.0389:230 67.05303:3822 69.065:374 69.06852:753 71.08409:179 77.04047:257 78.85957:74 79.05281:796 81.06821:4561 83.04847:180 83.0845:717 85.06435:287 89.23932:74 91.05344:907 93.071:1113 95.08451:4206 97.06529:322 97.0973:293 99.07915:215 105.06087:75 105.06956:630 106.36183:74 107.08545:834 108.77705:112 109.09985:222…	C18H30O	Lipids and lipid-like molecules	Prenol lipids	HMDB0034495	null
1370	M263T475	6,10,14-Trimethyl-5,9,13-pentadecatrien-2-one	263.237	7.91503	-	-	3821	hmdb::6,10,14-Trimethyl-5,9,13-pentadecatrien-2-one; E20; true; HMDB0034495	263.237	[M+H]+	546.895	573.235	620.69	43.05294:14 55.05495:14 64.25751:7 67.05289:50 69.06843:21 71.0888:14 77.03806:29 79.05544:21 81.07091:158 83.08471:14 87.07043:7 91.05383:36 93.06734:36 95.08361:122 96.00573:7 97.11452:7 101.0277:7 105.07027:29 107.08476:43 109.10067:64 117.40434:7 119.08434:36 121.09777:29 123.08108:14 133.09581:21 133.10069:29 135.11719:14 137.13396:14 139.03575:7 147.11626:21 149.13066:29 161.12621:14 161.13…	C18H30O	Lipids and lipid-like molecules	Prenol lipids	HMDB0034495	null
1371	M263T445	6,10,14-Trimethyl-5,9,13-pentadecatrien-2-one	263.237	7.41047	-	-	32	hmdb::6,10,14-Trimethyl-5,9,13-pentadecatrien-2-one; E40; true; HMDB0034495	263.237	[M+H]+	510.443	603.941	793.104	41.0363:24 43.05347:60 55.05327:72 57.07069:72 60.93301:12 67.05202:293 69.06985:155 71.04259:24 71.08665:107 77.0407:60 79.05556:251 81.06973:869 83.04617:24 83.08478:155 85.06203:48 85.10502:48 87.04673:12 91.05513:263 93.06863:251 95.08627:883 97.0629:96 97.10048:107 98.07004:12 99.07956:72 105.06857:143 107.07716:24 107.08447:191 109.1033:403 111.07996:84 111.11419:36 117.07054:12 119.0854:29…	C18H30O	Lipids and lipid-like molecules	Prenol lipids	HMDB0034495	null
1385	M265T143	Phenylacetyl-L-glutamine	265.118	2.39122	[133][M]+	[M+Na]+ 242.141	22	inhouse::Phenylacetyl-L-glutamine; false; [M+H]+	265.118	[M+H]+	896.859	923.368	900	65.04176:73 83.06068:441 84.0443:2695 85.03372:77 85.55281:76 89.05596:80 91.05409:2579 93.2775:38 100.75682:41 101.07176:360 102.05234:179 120.0847:73 129.06447:515 129.64107:97 130.0498:7286 131.56644:74 132.5873:75 135.31023:74 136.07516:871 147.07755:635 197.3903:37	C13H16N2O4	Organic acids and derivatives	Carboxylic acids and derivatives	HMDB0006344	C04148
1400	M266T389	Antazoline	266.173	6.48406	-	-	2461	hmdb::Antazoline; E10; true; HMDB0015689	266.173	[M+H]+	870.614	751.699	500	83.08433:18 196.06662:18 266.14182:36	C17H19N3	Benzenoids	Benzene and substituted derivatives	HMDB0015689	null
1402	M266T443	Antazoline	266.172	7.38978	-	-	3126	inhouse::Antazoline; false; [M+H]+	266.173	[M+H]+	259.991	872.022	666.667	59.05027:36 63.04291:36 69.07296:36 79.05882:36 81.06794:36 81.07048:36 86.00053:36 87.0422:36 87.04352:36 87.04615:36 96.088:36 109.10105:36 111.00922:36 112.12496:36 115.04324:36 119.07991:36 133.09245:36 136.07248:36 148.04057:36 149.05263:36 164.14572:36 165.16594:36 169.61853:36 190.06569:36 191.42903:36 196.06406:36 203.17288:36 204.12209:36 217.03319:36 220.14626:36 220.1714:36 248.15488:3…	C17H19N3	Benzenoids	Benzene and substituted derivatives	HMDB0015689	NA
1412	M267T159	3-Deazaadenosine	267.121	2.64535	-	-	3511	inhouse::3-Deazaadenosine; false; [M+H]+	267.12	[M+H]+	880	803.198	500	267.11215:72	C11H14N4O4	Nucleosides, nucleotides, and analogues	Purine nucleosides	HMDB0029956	C01736
1433	M269T63	Inosine	269.074	1.05717	-	-	80	hmdb::Inosine; E30; false; HMDB0000195	269.089	[M+H]+	812.785	881.95	1000	69.03526:72 85.03163:72 94.03944:72 103.04716:36 110.03881:143 114.96515:72 119.03133:72 119.04212:72 133.10489:36 136.62599:114 137.04724:3687 138.68886:37 139.91229:45	C10H12N4O5	Nucleosides, nucleotides, and analogues	Purine nucleosides	HMDB0000195	C00294
1435	M269T162	Dexrazoxane	269.136	2.69405	[138][M]+	[M+Na]+ 246.145	16	inhouse::Dexrazoxane; false; [M+H]+	269.136	[M+H]+	814.629	751.44	500	127.07642:36 229.14644:74 269.13513:997	C11H16N4O4	Organic acids and derivatives	Carboxylic acids and derivatives	HMDB0014524	NA
1439	M269T362	anhydroretinol	269.226	6.0308	[139][M]+	-	2042	hmdb::anhydroretinol; E20; true; HMDB0062447	269.226	[M+H]+	434.369	692.916	870.968	41.03642:143 43.05359:72 53.00032:73 55.05554:291 57.35073:36 67.0534:515 68.8543:73 69.07008:912 72.37023:75 77.03848:556 79.04956:220 79.05458:631 80.82861:77 81.06875:1681 83.0825:179 91.05276:845 93.06761:2957 94.24158:74 95.08524:1480 103.0507:143 105.07041:1156 106.07743:76 107.08633:1163 108.09267:75 109.10224:405 116.0601:36 117.0664:215 119.08278:1299 120.09124:80 121.09928:1139 123.1139…	C20H28	Lipids and lipid-like molecules	Prenol lipids	HMDB0062447	null
1453	M271T183	Androstadienone	271.19	3.04353	[141][M]+	[M+H-H20]+ 288.194	76	inhouse::Androstadienone; false; [M+H]+	271.206	[M+H]+	546.581	421.547	588.235	57.0786:36 81.0663:143 81.07011:215 83.08644:72 91.05413:143 93.06898:143 97.06046:179 97.06602:107 105.07176:143 107.08623:143 119.08719:143 121.10526:72 129.06783:72 131.0827:72 133.09691:107 135.11661:72 143.08727:72 145.10455:143 147.112:72 159.11113:107 161.10353:72 161.1358:107 169.10529:72 171.11664:215 183.12277:72 187.14055:72 197.12091:72 197.12686:107 213.16168:143 227.18277:143 251.16…	C19H26O	Lipids and lipid-like molecules	Sterol Lipids	NA	NA
1454	M271T179	Androstadienone	271.206	2.98755	-	-	3367	inhouse::Androstadienone; false; [M+H]+	271.206	[M+H]+	546.581	421.547	588.235	57.0786:36 81.0663:143 81.07011:215 83.08644:72 91.05413:143 93.06898:143 97.06046:179 97.06602:107 105.07176:143 107.08623:143 119.08719:143 121.10526:72 129.06783:72 131.0827:72 133.09691:107 135.11661:72 143.08727:72 145.10455:143 147.112:72 159.11113:107 161.10353:72 161.1358:107 169.10529:72 171.11664:215 183.12277:72 187.14055:72 197.12091:72 197.12686:107 213.16168:143 227.18277:143 251.16…	C19H26O	Lipids and lipid-like molecules	Sterol Lipids	NA	NA
1456	M271T192	ar-Artemisene	271.242	3.20304	-	-	4035	hmdb::ar-Artemisene; E20; true; HMDB0039155	271.241	[M+H]+	542.975	712.17	838.71	39.01932:7 41.04024:7 43.05564:21 55.05466:29 65.03938:7 67.05237:86 68.00862:7 69.07021:64 71.08581:14 73.0664:7 77.03733:29 79.05089:36 81.06881:222 83.08513:50 85.11449:7 89.9565:7 91.05278:43 93.07035:100 95.08248:158 97.09804:21 103.07934:7 105.06747:115 107.08482:179 109.10217:208 111.11007:21 112.58267:7 115.05653:14 117.06477:14 119.08266:165 121.10071:193 123.04953:21 123.11691:79 131.08…	C20H30	Lipids and lipid-like molecules	Prenol lipids	HMDB0039155	null
1496	M275T218	Nandrolone	275.2	3.64081	-	-	5223	hmdb::Nandrolone; ENone; false; HMDB0002725	275.201	[M+H]+	571.278	740.125	500	86.0947:72 275.20651:72	C18H26O2	Lipids and lipid-like molecules	Sterol Lipids	HMDB0002725	C07254
1529	M278T156	Amitriptyline	278.196	2.60637	-	-	1005	hmdb::Amitriptyline; ENone; false; HMDB0014466	278.196	[M+H]+	750	750	1000	278.17566:107	C20H23N	Benzenoids	Dibenzocycloheptenes	HMDB0014466	C06824
1530	M278T168	Amitriptyline	278.195	2.80473	-	-	698	hmdb::Amitriptyline; ENone; false; HMDB0014466	278.196	[M+H]+	750	750	1000	278.17566:107	C20H23N	Benzenoids	Dibenzocycloheptenes	HMDB0014466	C06824
1542	M279T284	Dibutyl phthalate	279.159	4.73747	[151][M]+	[M+H]+ 278.152	113	hmdb::Dibutyl phthalate; ENone; false; HMDB0033244	279.159	[M+H]+	860.771	863.23	1000	39.02471:36 41.04036:225 57.07024:815 65.03404:72 65.03973:143 93.03287:179 95.70938:36 121.0209:37 121.02866:820 139.11974:36 148.63847:164 149.02267:20579 149.63531:149 172.10829:36 209.96194:36 279.08762:107	C16H22O4	Benzenoids	Benzene and substituted derivatives	HMDB0033244	C14214
1543	M279T142	Phe-Leu	279.17	2.3689	[152][M]+	-	22	inhouse::Phe-Leu; false; [M+H]+	279.17	[M+H]+	587.086	749.194	1000	41.03868:107 42.03346:36 57.07021:215 59.76849:36 77.03257:37 77.04125:254 86.09595:775 88.7233:36 91.05834:110 92.52092:37 93.07323:288 95.65636:36 103.04937:305 103.05511:944 107.10248:80 119.07812:109 119.70307:107 120.08037:15149 120.57143:82 121.25158:72 121.63754:72 123.1875:72 132.10025:287 134.8674:73 145.09795:36 149.01273:213 149.02306:2866 201.05048:107 234.14484:36 279.17142:107	C15H22N2O3	Organic acids and derivatives	Carboxylic acids and derivatives	NA	NA
1549	M279T329	2-Hexyldecanoic acid	279.232	5.48873	-	[M+Na]+ 256.235 [M+H]+ 278.226	35	inhouse::2-Hexyldecanoic acid; false; [M+Na]+	279.232	[M+Na]+	379.81	553.288	827.586	39.02056:36 39.02232:107 41.03788:161 43.01987:54 51.48305:18 55.05393:464 57.06708:149 57.06921:391 65.03853:215 66.84811:75 67.05379:5855 69.0693:454 71.04797:72 77.03756:108 79.05489:726 80.81492:115 81.0703:6473 83.04801:72 83.08276:253 85.02351:72 85.06388:107 85.06909:90 91.05564:308 93.031:163 93.07187:595 95.08538:4959 97.06757:90 97.10096:161 99.08003:36 105.07046:233 107.0849:505 108.09…	C16H32O2	-	-	NA	NA
1566	M280T326	6,10,14-Trimethyl-5,9,13-pentadecatrien-2-one	280.264	5.43078	[153][M]+	-	1288	hmdb::6,10,14-Trimethyl-5,9,13-pentadecatrien-2-one; E40; true; HMDB0034495	280.264	[M+NH4]+	438.729	727.993	896.552	38.01677:36 41.03948:218 43.01783:107 43.05396:325 53.03475:78 55.05501:995 57.03302:146 57.07035:633 60.96026:72 67.05406:1677 68.05811:72 68.85734:113 69.06961:2273 70.06256:75 71.08523:360 72.08052:215 77.04052:218 79.0554:588 81.0696:2860 81.26044:76 82.07211:72 83.08466:1664 84.0801:143 85.06063:143 85.10101:215 86.05863:358 86.09532:107 91.047:72 91.05373:345 93.06725:843 95.04908:115 95.08…	C18H30O	Lipids and lipid-like molecules	Prenol lipids	HMDB0034495	null
1573	M281T137	Aspartylphenylalanine	281.113	2.28663	[154][M]+	[M+K]+ 242.134	23	hmdb::Aspartylphenylalanine; E20; true; HMDB0000706	281.113	[M+H]+	561.61	494.375	565.217	70.0266:215 74.02567:148 79.05473:36 88.03678:595 91.0555:370 93.06628:75 103.05638:179 107.04679:76 119.07796:78 120.08175:2340 130.04837:72 130.06447:179 131.05038:179 144.07721:107 147.09488:107 149.05563:107 157.07803:109 166.07417:76 166.08875:678 172.06934:219 175.08904:713 182.05415:107 190.08272:72 199.0887:73 200.07428:479 217.10132:107 218.08665:36 221.10014:143 235.10287:107 246.07642:…	C13H16N2O5	Organic acids and derivatives	Carboxylic acids and derivatives	HMDB0000706	null
1579	M281T474	Linoleic acid	281.248	7.89957	-	-	844	hmdb::Linoleic acid; ENone; false; HMDB0000673	281.247	[M+H]+	795.705	888.874	714.286	39.05806:7 41.87578:7 43.05369:43 43.91695:7 55.05449:115 56.05655:14 57.06658:29 57.06978:93 65.03915:7 67.05328:107 69.06877:261 70.07825:14 71.08315:50 73.06491:14 77.0395:14 79.05308:72 81.07101:215 82.07481:14 83.08607:229 84.08927:14 85.06332:29 85.0998:21 85.83614:7 89.0596:14 91.05373:100 93.06721:72 95.08755:215 96.08856:21 97.06559:29 97.10316:165 98.1049:14 101.37971:7 105.07276:64 107…	C18H32O2	Lipids and lipid-like molecules	Fatty Acyls	HMDB0000673	C01595
1580	M281T395	Linoleic acid	281.247	6.58307	-	-	1144	hmdb::Linoleic acid; ENone; false; HMDB0000673	281.248	[M+H]+	752.13	815.413	590.909	39.02452:18 55.05449:36 57.03245:54 57.06978:54 67.05328:54 69.06644:36 69.06995:161 71.08793:72 79.06063:54 81.0685:233 83.08609:197 85.06335:36 91.04971:72 93.0686:90 95.08759:179 96.08583:36 97.10042:90 101.08138:18 107.08435:125 109.06187:36 109.09875:90 119.08058:36 119.08829:72 121.10172:54 123.11478:72 133.09807:36 135.11613:36 137.10144:36 147.10977:36 149.01891:54 150.02739:54 151.03058:…	C18H32O2	Lipids and lipid-like molecules	Fatty Acyls	HMDB0000673	C01595
1581	M281T362	Linoleic acid	281.248	6.02557	-	-	2050	hmdb::Linoleic acid; ENone; false; HMDB0000673	281.248	[M+H]+	934.025	920.37	888.889	39.02013:179 41.03838:545 43.01762:192 43.05468:500 55.02016:116 55.05368:3149 57.03486:425 57.07006:1369 59.0478:107 63.10658:36 65.03728:363 67.05488:3123 67.88194:77 68.88159:88 69.03522:199 69.06925:8778 69.51949:72 71.08485:972 77.03639:402 79.05247:1325 80.93189:90 81.06916:5720 82.82825:107 83.05204:314 83.0855:7830 85.02501:73 85.06669:544 85.07971:192 85.10056:342 86.47397:77 89.61037:74…	C18H32O2	Lipids and lipid-like molecules	Fatty Acyls	HMDB0000673	C01595
1584	M281T451	Linoleic acid	281.247	7.51092	-	-	207	hmdb::Linoleic acid; ENone; false; HMDB0000673	281.247	[M+H]+	713.742	844.628	613.636	41.03652:24 41.94252:12 43.05742:36 53.03658:12 55.05478:60 57.03599:24 57.07119:72 58.07201:12 67.05271:48 69.06941:143 71.0517:24 77.03911:12 79.05273:60 81.06944:167 82.07708:24 83.08451:131 84.09031:24 87.0834:24 91.04957:24 91.05226:48 93.0685:60 95.08477:179 96.08855:24 97.10039:72 105.0715:60 107.07868:24 107.08453:72 109.10191:119 111.1158:36 119.08102:48 121.09442:36 121.1022:60 123.1153…	C18H32O2	Lipids and lipid-like molecules	Fatty Acyls	HMDB0000673	C01595
1592	M282T62	1-Methyladenosine	282.119	1.03115	-	-	223	hmdb::1-Methyladenosine; ENone; false; HMDB0003331	282.119	[M+H]+	626.486	721.668	500	147.11948:36 150.07698:179	C11H15N5O4	Nucleosides, nucleotides, and analogues	Purine nucleosides	HMDB0003331	C02494
1593	M282T97	1-Methyladenosine	282.12	1.62324	-	-	4631	hmdb::1-Methyladenosine; ENone; false; HMDB0003331	282.12	[M+H]+	624.716	721.668	500	133.0547:36 150.06267:110 150.07823:514 151.48979:36 237.09077:36	C11H15N5O4	Nucleosides, nucleotides, and analogues	Purine nucleosides	HMDB0003331	C02494
1595	M282T359	Oleamide	282.279	5.98285	[155][M]+	[M+H+NH3]+ 264.246	1	inhouse::Oleamide; false; [M+H]+	282.279	[M+H]+	832.332	944.942	1000	29.03864:11 33.89262:4 35.9978:18 37.00714:140 37.8973:11 38.01563:140 38.90368:11 39.02268:1364 40.91441:25 41.03826:4483 41.2711:11 41.30921:11 41.35369:14 41.40911:11 41.46275:7 41.48366:11 41.70407:11 42.03578:36 42.04219:14 42.88791:11 42.92307:39 43.01841:1445 43.05455:9290 43.12222:10 43.18808:11 43.29581:11 43.30696:14 43.32276:11 43.36739:11 43.38785:11 43.40646:14 43.48744:18 43.51166:1…	C18H35NO	Lipids and lipid-like molecules	Fatty Acyls	HMDB0002117	C19670
1606	M283T168	Artemisinin	283.151	2.79518	[157][M]+	-	645	inhouse::Artemisinin; false; [M+H]+	283.151	[M+H]+	564.563	703.659	666.667	233.09555:36 265.17075:73 276.27957:107 283.15024:442	C15H22O5	-	-	NA	C09538
1612	M283T398	cis-Vaccenic acid	283.263	6.63873	[158][M]+	[M+Na]+ 260.266 [M+H]+ 282.257	15	inhouse::cis-Vaccenic acid; false; [M+H]+	283.264	[M+H]+	769.989	982.139	1000	37.01164:12 39.02111:155 41.03846:398 43.01675:167 43.05381:932 44.01352:48 55.01481:36 55.05357:1420 56.05774:72 57.03259:156 57.06885:2110 58.07393:107 59.04763:48 65.03929:96 67.05342:987 69.03489:109 69.0701:3136 70.07249:216 71.05116:183 71.08569:1618 72.07977:36 73.06145:96 77.03718:179 79.0545:700 80.05587:49 80.8158:25 81.06991:2280 82.07242:167 83.04762:406 83.08495:3073 84.08814:227 85.…	C18H34O2	Lipids and lipid-like molecules	Fatty Acyls	HMDB0003231	NA
1613	M283T326	trans-Vaccenic acid	283.263	5.43116	-	-	1283	inhouse::trans-Vaccenic acid; false; [M+H]+	283.263	[M+H]+	763.938	788.622	653.846	39.0284:18 43.0522:36 55.05176:72 57.06915:90 58.07423:18 67.05029:36 69.06926:161 71.08484:108 77.04126:18 81.06393:36 81.07029:90 83.08276:125 85.06388:90 85.10036:54 89.05884:18 95.08265:90 97.06481:72 97.09959:90 100.07639:36 107.09665:54 109.09788:36 111.07893:72 111.11466:36 114.09375:36 121.09925:72 123.117:36 135.11026:54 137.03929:18 143.17365:18 153.12987:36 167.14622:36 183.17268:36 19…	C18H34O2	Lipids and lipid-like molecules	Fatty Acyls	HMDB0003231	C08367
1614	M283T287	trans-13-Octadecenoic acid	283.263	4.78625	-	-	1315	inhouse::trans-13-Octadecenoic acid; false; [M+H]+	283.262	[M+H]+	691.482	794.914	576.923	41.04115:12 43.05193:24 57.07098:48 69.07246:72 71.07975:36 73.06509:12 79.05453:36 81.06868:48 83.08499:72 84.08559:24 85.10131:24 91.05666:12 93.07017:36 95.08504:48 97.06863:24 97.10341:36 98.10935:24 101.05746:12 109.10046:24 111.08451:24 115.96391:12 121.10042:48 126.09914:24 134.10057:12 135.11642:48 142.15779:12 149.13475:36 156.89026:12 250.98299:24	C18H34O2	Lipids and lipid-like molecules	Fatty Acyls	NA	NA
1618	M283T389	cis-Vaccenic acid	283.283	6.4835	-	-	2463	inhouse::cis-Vaccenic acid; false; [M+H]+	283.264	[M+H]+	769.989	982.139	1000	37.01164:12 39.02111:155 41.03846:398 43.01675:167 43.05381:932 44.01352:48 55.01481:36 55.05357:1420 56.05774:72 57.03259:156 57.06885:2110 58.07393:107 59.04763:48 65.03929:96 67.05342:987 69.03489:109 69.0701:3136 70.07249:216 71.05116:183 71.08569:1618 72.07977:36 73.06145:96 77.03718:179 79.0545:700 80.05587:49 80.8158:25 81.06991:2280 82.07242:167 83.04762:406 83.08495:3073 84.08814:227 85.…	C18H34O2	Lipids and lipid-like molecules	Fatty Acyls	HMDB0003231	NA
1629	M284T403	Stearamide	284.295	6.71762	[159][M]+	[M+H]+ 283.287	12	inhouse::Stearamide; false; [M+H]+	284.295	[M+H]+	961.01	956.504	1000	37.00571:36 38.01417:21 39.02208:165 41.03855:680 42.03332:29 42.92335:21 43.01777:57 43.0539:1903 43.47469:21 44.01268:215 46.028:21 53.03864:14 55.01703:57 55.0537:374 56.05047:36 57.03379:186 57.06898:3167 57.3606:15 57.41945:14 58.06331:50 60.04379:50 65.03376:14 65.04401:7 67.05474:229 69.03271:57 69.07027:1081 70.06557:129 70.86576:22 71.04658:397 71.08467:1793 71.48291:14 72.04279:107 72.0…	C18H37NO	Lipids and lipid-like molecules	Fatty Acyls	HMDB0034146	C13846
1648	M286T203	Piperin	286.144	3.38222	-	-	148	massbank::Piperin M+H	286.144	[M+H]+	866.208	837.486	421.053	69.07137:72 81.06497:36 103.04916:36 115.0519:143 135.04277:328 137.77411:36 143.04845:143 159.03995:72 171.04283:252 173.06006:107 185.10614:73 201.0504:871 286.13977:107	C17H19NO3	Alkaloids and derivatives	null	HMDB0029377	C03882
1649	M286T150	Acylcarnitine 8:1	286.201	2.50075	[162][M]+	[M+K+NaCOOH]+ 179.249 [M+Na+NaCOOH]+ 195.223 [M+Na+HCOOH]+ 217.201	3554	lipidblast::Acylcarnitine 8:1; [M]+	286.201	[M]+	574.924	713.01	1000	60.08234:179 68.64414:72 79.05285:36 83.08849:156 85.02805:3409 97.10051:107 142.12827:36 227.11932:289 286.19608:626	C15H28NO4	Lipids and lipid-like molecules	Fatty Acyls	-	C02301
1658	M287T144	2-Methoxy-9-phenyl-1H-phenalen-1-one	287.1	2.39203	[163][M]+	[M+2Na-H]+ 242.141	22	hmdb::2-Methoxy-9-phenyl-1H-phenalen-1-one; E10; true; HMDB0030840	287.1	[M+H]+	541.185	738.115	500	43.05574:36 114.97745:36 129.17183:36 263.60568:36 287.10214:179	C20H14O2	Benzenoids	Naphthalenes	HMDB0030840	null
1663	M287T354	Vitamin A	287.237	5.904	[165][M]+	-	1951	hmdb::Vitamin A; E10; true; HMDB0000305	287.237	[M+H]+	586.036	742.88	419.355	67.05397:36 79.05387:72 91.04922:107 93.07765:36 105.06218:72 105.07087:287 109.10563:72 117.07139:143 127.05486:36 131.08337:107 131.10439:36 135.11729:72 143.08629:107 145.10358:143 147.11615:107 149.13051:72 157.10004:179 159.12082:72 171.11931:72 175.14594:72 185.13383:72 189.12495:72 197.12781:36 199.15343:72 203.1814:179 213.15857:72 241.19293:72 243.2083:145 269.21109:72 269.22733:289 287.…	C20H30O	Lipids and lipid-like molecules	Prenol lipids	HMDB0000305	C00473
1677	M288T154	Octanoylcarnitine	288.217	2.57498	[169][M]+	-	2698	inhouse::Octanoylcarnitine; false; [M+H]+	288.217	[M+H]+	907.56	907.56	1000	46.69523:36 57.07225:72 57.74101:36 60.08002:215 85.02781:4351 127.11297:215 144.10106:107 229.14911:251 253.15576:36 288.21729:516	C15H29NO4	Lipids and lipid-like molecules	Fatty Acyls	HMDB0000791	C02838
1701	M290T133	Adipoyl-L-carnitine	290.159	2.22308	-	-	973	inhouse::Adipoyl-L-carnitine; false; [M+H]+	290.16	[M+H]+	740.512	735.787	727.273	83.04664:36 85.02734:361 93.06637:36 101.05775:215 111.04317:215 128.04321:36 129.05515:72 144.10112:72 213.08157:72 272.15866:36 290.15762:143	C13H23NO6	Lipids and lipid-like molecules	Fatty Acyls	NA	NA
1742	M293T411	Geranylcitronellol	293.284	6.84768	-	-	868	hmdb::Geranylcitronellol; E20; true; HMDB0032147	293.284	[M+H]+	571.105	511.18	666.667	55.05213:72 67.04844:36 67.05422:323 69.06974:161 71.08296:36 77.03562:36 79.05418:72 81.07088:400 83.08466:108 85.0606:36 89.06217:18 91.42866:18 93.06714:72 95.08475:359 97.06555:54 97.10033:125 101.05576:18 107.07994:36 109.1002:269 111.11404:54 119.08063:36 121.0971:90 123.11327:90 125.13661:18 133.10796:36 135.11299:54 137.13135:36 139.11803:36 145.10086:36 149.12949:36 151.10893:36 177.1335…	C20H36O	Lipids and lipid-like molecules	Prenol lipids	HMDB0032147	null
1762	M295T468	Sotalol	295.108	7.80415	-	-	1840	hmdb::Sotalol; ENone; false; HMDB0014632	295.108	[M+Na]+	456.882	617.83	500	197.10274:74 217.00557:73 225.10161:525 253.09784:451 253.1203:183	C12H20N2O3S	Benzenoids	Benzene and substituted derivatives	HMDB0014632	C07309
1764	M295T138	Glu-Phe	295.129	2.30052	-	-	23	inhouse::Glu-Phe; false; [M+H]+	295.128	[M+H]+	650.693	774.393	818.182	56.04732:24 77.04108:36 84.03784:61 84.04561:463 103.05489:119 107.04819:48 119.70129:36 120.08012:1699 126.98253:24 130.05312:119 131.05031:107 149.05382:36 149.06071:95 166.08318:374 186.09096:131 212.98219:48 217.02003:12 232.0939:131 278.10544:95 295.13599:36	C14H18N2O5	Organic acids and derivatives	Carboxylic acids and derivatives	HMDB0029156	NA
1769	M295T155	Amitriptyline	295.211	2.589	-	[M+H]+ 294.204	59	hmdb::Amitriptyline; ENone; false; HMDB0014466	295.211	[M+NH4]+	418.295	750	1000	55.01821:36 59.04681:72 98.04949:36 202.121:36 278.20691:72	C20H23N	Benzenoids	Dibenzocycloheptenes	HMDB0014466	C06824
1771	M295T445	Linoleic acid methyl ester	295.263	7.41165	-	-	32	inhouse::Linoleic acid methyl ester; false; [M+H]+	295.263	[M+H]+	877.984	876.731	982.456	37.00611:7 39.02162:50 39.02868:14 41.03809:133 43.01639:47 43.05344:122 45.03272:7 53.03819:21 54.88154:11 55.01973:30 55.0543:835 55.59632:7 56.89265:7 57.0344:47 57.07067:391 59.04733:21 61.00687:7 65.03674:47 66.84863:14 67.05431:1239 67.44923:7 68.85406:14 69.03229:86 69.06984:2143 69.49065:7 69.76994:7 71.04854:82 71.08425:258 73.06483:39 77.03821:107 79.05304:562 80.81435:11 81.06845:2402 …	C19H34O2	Lipids and lipid-like molecules	Fatty Acyls	HMDB0034381	NA
1776	M296T251	Alpha-Linolenic acid	296.259	4.1898	-	-	4705	hmdb::Alpha-Linolenic acid; E20; true; HMDB0001388	296.259	[M+NH4]+	555.288	471.492	677.419	43.05686:24 55.02137:24 59.05116:12 67.05486:36 69.0692:72 71.09072:24 77.03621:12 79.05477:48 81.06764:36 81.07272:36 83.0865:36 93.06901:48 95.088:84 107.08183:48 109.10209:36 111.11741:12 119.08867:12 121.09898:36 123.11671:36 125.09741:24 128.10368:24 135.11485:36 147.1221:12 149.01924:48 149.13304:36 153.13121:95 161.10152:72 170.1221:24 171.13115:12 173.13216:36 175.10742:24 177.16719:24 21…	C18H30O2	Lipids and lipid-like molecules	Fatty Acyls	HMDB0001388	C06427
1786	M297T442	12,13-EpOME	297.242	7.36517	[186][M]+	-	3118	hmdb::12,13-EpOME; E40; true; HMDB0004702	297.242	[M+H]+	310.964	739.726	892.857	39.02367:7 41.0402:29 43.01669:36 55.01693:21 55.05465:122 57.02836:14 57.06996:29 59.05094:7 65.0394:21 67.0547:260 69.06906:165 71.08585:43 73.06041:14 79.04845:43 79.05598:158 81.06889:409 83.05046:50 83.08649:150 85.06508:29 88.0766:29 89.06009:14 91.05289:72 92.78322:14 93.07182:158 95.08398:354 97.09817:129 99.08286:21 102.08541:14 105.07053:43 107.08498:158 108.76481:14 109.064:21 109.1023…	C18H32O3	Lipids and lipid-like molecules	Fatty Acyls	HMDB0004702	C14826
1801	M298T202	Linoleic acid	298.274	3.3716	-	-	4715	hmdb::Linoleic acid; ENone; false; HMDB0000673	298.274	[M+NH4]+	559.587	487.099	411.765	39.02372:36 55.05143:36 55.05667:36 67.05453:36 69.0677:36 69.06888:36 71.08326:36 71.08803:36 79.04566:36 81.06987:36 81.0775:36 83.08491:36 83.08748:36 83.09006:36 87.0442:36 89.05707:36 93.06462:36 93.07552:36 95.08219:36 95.08356:36 95.08495:36 95.08632:36 97.06852:36 97.09496:36 97.11026:36 101.01759:36 101.05734:36 105.06133:36 107.08738:36 115.06976:36 115.07279:36 119.08223:36 121.10026:3…	C18H32O2	Lipids and lipid-like molecules	Fatty Acyls	HMDB0000673	C01595
1803	M298T278	Linalyl caprylate	298.274	4.628	[188][M]+	-	5354	hmdb::Linalyl caprylate; E40; true; HMDB0030430	298.275	[M+NH4]+	715.002	461.767	428.571	55.05452:36 67.05563:72 69.07703:36 71.08558:54 81.07234:90 83.08612:72 85.10246:54 95.08074:36 95.08487:54 97.0601:36 109.09878:36 121.10329:36 133.09972:54 155.14719:36 157.30061:18	C18H32O2	Lipids and lipid-like molecules	Prenol lipids	HMDB0030430	null
1806	M299T468	4'-N-desmethylolanzapine	299.139	7.80197	[189][M]+	-	1841	hmdb::4'-N-desmethylolanzapine; E20; true; HMDB0060959	299.139	[M+H]+	457.087	715.651	692.308	43.05213:54 55.05483:36 55.09676:18 57.07121:72 65.03725:36 67.05482:36 69.06683:72 69.07035:90 70.07039:18 71.08595:161 81.0702:179 83.08524:90 85.06639:36 91.05286:54 93.06634:72 94.06627:54 95.08393:143 97.10089:107 105.06751:36 107.08193:36 109.0963:72 111.11604:72 113.09423:36 119.08112:72 120.04468:72 120.08182:125 121.09759:36 123.11532:72 133.0921:36 133.10352:54 134.09758:54 137.13011:54…	C16H18N4S	Organoheterocyclic compounds	Benzodiazepines	HMDB0060959	null
1814	M299T395	Ricinoleic acid	299.258	6.5831	-	-	1146	hmdb::Ricinoleic acid; E40; true; HMDB0034297	299.258	[M+H]+	672.088	371.955	419.355	57.06578:107 57.07005:107 67.05127:107 71.08942:251 81.06884:179 83.0504:72 85.10017:143 91.05009:72 91.05413:36 93.06898:72 95.0866:215 97.10081:215 107.08477:72 109.09769:107 121.10217:72 123.11524:107 133.10181:72 141.12605:107 147.11203:72 235.24158:72 265.01624:36	C18H34O3	Lipids and lipid-like molecules	Fatty Acyls	HMDB0034297	C08365
1825	M300T165	Acylcarnitine 9:1	300.199	2.74257	-	-	4144	lipidblast::Acylcarnitine 9:1; [M]+	300.217	[M]+	610.679	864.973	1000	67.05257:36 79.05627:36 85.02506:107 209.14857:36 300.2113:72	C16H30NO4	Lipids and lipid-like molecules	Fatty Acyls	-	C02301
1826	M300T154	Acylcarnitine 9:1	300.217	2.5677	-	-	2431	lipidblast::Acylcarnitine 9:1; [M]+	300.217	[M]+	610.679	864.973	1000	67.05257:36 79.05627:36 85.02506:107 209.14857:36 300.2113:72	C16H30NO4	Lipids and lipid-like molecules	Fatty Acyls	-	C02301
1829	M300T185	2S-Amino-4E-octadecene-1,3S-diol	300.289	3.07988	-	-	2196	inhouse::2S-Amino-4E-octadecene-1,3S-diol; false; [M+H]+	300.29	[M+H]+	619.486	713.709	500	46.06646:36 95.08192:72 282.27737:143	C18H37NO2	-	-	NA	NA
1830	M300T325	Palmitoyl ethanolamide	300.289	5.41252	-	-	110	inhouse::Palmitoyl ethanolamide; false; [M+H]+	300.289	[M+H]+	436.255	827.234	928.571	43.05277:7 44.04808:29 45.03297:14 57.073:14 62.06165:100 67.05214:11 69.06879:14 71.08318:21 81.07232:14 83.08481:25 85.09592:14 89.05563:7 89.0583:18 95.0807:11 95.08621:21 96.09137:11 97.10181:14 98.10494:7 109.09726:7 123.11319:11 128.07294:4 135.12103:7 149.1344:7 162.14787:4 244.13004:4 249.99225:7 264.24341:11 266.01169:7 266.02551:14 282.05402:21 282.27463:11 283.26251:21	C18H37NO2	Organic acids and derivatives	Carboximidic acids and derivatives	HMDB0002100	C16512
1860	M302T157	Acylcarnitine 9:0	302.232	2.61697	-	-	1007	lipidblast::Acylcarnitine 9:0; [M]+	302.232	[M]+	555.881	692.509	1000	85.02973:664 111.96149:36 125.09737:36 141.13428:36 228.06041:36 302.22842:107	C16H32NO4	Lipids and lipid-like molecules	Fatty Acyls	HMDB06320;HMDB13288	C02301
1869	M303T149	Glycerol tributanoate	303.177	2.47813	-	-	4737	hmdb::Glycerol tributanoate; E40; true; HMDB0031094	303.178	[M+H]+	515.929	560.58	666.667	215.09087:36 257.0939:110 267.04761:74 303.17258:677	C15H26O6	Lipids and lipid-like molecules	Glycerolipids	HMDB0031094	C13870
1870	M303T138	Glycerol tributanoate	303.191	2.29285	[196][M]+	-	23	hmdb::Glycerol tributanoate; E40; true; HMDB0031094	303.178	[M+H]+	515.929	560.58	666.667	215.09087:36 257.0939:110 267.04761:74 303.17258:677	C15H26O6	Lipids and lipid-like molecules	Glycerolipids	HMDB0031094	C13870
1873	M303T262	5-Hydroxy-6E,8Z,11Z,14Z-eicosatetraenoic acid, 1,5-lactone	303.232	4.37146	-	-	3081	inhouse::5-Hydroxy-6E,8Z,11Z,14Z-eicosatetraenoic acid, 1,5-lactone; false; [M+H]+	303.232	[M+H]+	890.177	896.159	845.07	39.02373:36 41.03846:54 43.05569:90 55.05273:161 57.06802:54 65.03967:54 67.05614:251 69.06819:317 69.91227:18 71.05045:54 74.82764:18 77.03899:108 79.0526:289 81.06802:599 85.02905:72 85.06682:55 87.03973:55 87.05422:37 91.05339:862 91.67162:36 93.06962:436 95.08589:362 97.06533:54 99.41265:18 103.06863:55 105.07115:806 107.08271:251 109.10154:125 113.05907:55 115.06352:37 117.06877:643 119.0759…	C20H30O2	Lipids and lipid-like molecules	Fatty Acyls	NA	NA
1874	M303T324	cis-5,8,11,14,17-Eicosapentaenoic acid	303.232	5.4007	-	[M+H]+ 302.226	102	inhouse::cis-5,8,11,14,17-Eicosapentaenoic acid; false; [M+H]+	303.232	[M+H]+	906.688	919.942	909.091	43.05689:18 55.055:125 57.07138:36 65.0386:108 67.05503:472 69.07056:197 73.79406:18 77.03769:161 79.05376:437 80.10569:37 81.06791:685 83.04946:72 83.08292:89 85.06666:74 87.04745:37 91.0545:768 92.05985:37 93.07072:742 93.92554:37 95.08423:798 97.06363:54 97.1012:90 101.05804:36 103.05104:37 105.07073:591 107.07788:55 107.08665:517 109.06419:91 109.10255:514 113.05855:54 117.07125:197 119.08457…	C20H30O2	Lipids and lipid-like molecules	Fatty Acyls	HMDB0001999	C06428
1888	M304T360	Fenpropimorph	304.261	5.99206	-	-	323	massbank::Fenpropimorph; LC-ESI-ITFT; MS2; CE	304.261	[M+H]+	482.344	750	1000	111.11552:36 284.28409:18 304.29706:54	C20H33NO	Benzenoids	Benzene and substituted derivatives	HMDB0037270	NA
1901	M305T354	cis-5,8,11,14-Eicosatetraenoic acid	305.248	5.9034	[199][M]+	-	34	inhouse::cis-5,8,11,14-Eicosatetraenoic acid; false; [M+H]+	305.248	[M+H]+	863.105	886.023	891.892	41.04053:72 43.05317:143 55.05295:293 57.07037:289 59.04702:74 67.05401:1336 69.06953:484 71.08513:143 74.03828:36 77.04037:287 79.05398:877 79.94673:82 81.07068:1807 83.04713:251 83.08832:399 85.06561:143 85.10078:217 87.0385:74 87.04903:73 91.05345:946 92.05881:77 93.06968:2308 94.09976:79 95.07906:355 95.08594:1610 97.06537:110 97.10155:287 101.057:110 103.05143:74 105.07114:1218 107.0447:147 …	C20H32O2	Lipids and lipid-like molecules	Fatty Acyls	HMDB0001043	C00219
1902	M305T360	cis-5,8,11,14-Eicosatetraenoic acid	305.265	5.99308	-	-	324	inhouse::cis-5,8,11,14-Eicosatetraenoic acid; false; [M+H]+	305.248	[M+H]+	863.105	886.023	891.892	41.04053:72 43.05317:143 55.05295:293 57.07037:289 59.04702:74 67.05401:1336 69.06953:484 71.08513:143 74.03828:36 77.04037:287 79.05398:877 79.94673:82 81.07068:1807 83.04713:251 83.08832:399 85.06561:143 85.10078:217 87.0385:74 87.04903:73 91.05345:946 92.05881:77 93.06968:2308 94.09976:79 95.07906:355 95.08594:1610 97.06537:110 97.10155:287 101.057:110 103.05143:74 105.07114:1218 107.0447:147 …	C20H32O2	Lipids and lipid-like molecules	Fatty Acyls	HMDB0001043	C00219
1910	M307T376	9Z,11E,13E-Octadecatrienoic acid ethyl ester	307.263	6.27178	[200][M]+	-	141	inhouse::9Z,11E,13E-Octadecatrienoic acid ethyl ester; false; [M+H]+	307.263	[M+H]+	824.827	917.959	736.842	43.05558:36 55.05767:109 65.04375:74 67.05331:969 69.07116:179 77.0383:107 77.03954:36 79.05186:143 81.06852:1177 81.82173:38 83.08611:143 85.09985:72 91.05243:72 93.06998:293 95.07659:77 95.08623:1232 97.10043:179 102.09196:36 105.07426:107 107.08289:109 109.10169:514 119.0852:107 121.10326:179 123.11476:287 131.08707:107 135.09477:72 135.11938:72 137.12291:72 145.09721:107 147.12515:72 149.1326…	C20H34O2	-	-	NA	NA
1914	M308T376_2	(3S,6E,10E)-1,6,10,14-Phytatetraen-3-ol	308.295	6.26195	-	-	4657	hmdb::(3S,6E,10E)-1,6,10,14-Phytatetraen-3-ol; E40; true; HMDB0035083	308.295	[M+NH4]+	581.435	557.992	548.387	55.05594:72 67.05144:54 67.05375:90 69.06808:90 71.08484:36 79.05362:36 81.06649:107 83.08277:54 91.05299:36 93.06783:36 95.08269:107 96.08782:54 97.10381:54 100.11458:18 105.07345:36 109.0994:90 111.07899:36 114.08777:36 117.07563:18 121.09776:54 121.10087:54 123.11549:72 131.09593:18 133.0972:54 135.11526:36 137.13695:54 147.11917:36 149.12837:36 151.14946:36 167.10437:36 273.27127:36 291.25818…	C20H34O	Lipids and lipid-like molecules	Prenol lipids	HMDB0035083	null
1929	M309T408	8Z,14Z-Eicosadienoic acid	309.279	6.79851	-	-	4531	inhouse::8Z,14Z-Eicosadienoic acid; false; [M+H]+	309.279	[M+H]+	766.539	752.59	702.703	41.03864:12 55.05378:48 67.05366:48 69.06916:131 71.08354:24 79.05349:36 81.07017:95 83.08521:72 85.10674:24 91.05283:12 95.08664:107 97.10362:167 99.93642:12 105.07323:36 109.09623:36 111.113:48 115.09435:12 119.09336:48 121.0975:36 123.1168:36 133.10016:48 135.11003:36 139.11501:36 147.12053:36 149.12802:48 155.10542:12 161.12859:36 165.16177:24 175.15623:24 189.16669:24 247.25623:12 273.25647:…	C20H36O2	Lipids and lipid-like molecules	Fatty Acyls	NA	NA
1936	M310T153	Nadolol	310.201	2.55025	-	-	2432	hmdb::Nadolol; ENone; false; HMDB0015334	310.201	[M+H]+	260.763	810.163	500	78.81294:72 81.07056:109 85.02776:675 89.46622:36 93.06421:74 105.06545:107 105.07413:72 125.05463:72 144.09592:72 157.04292:72 251.13074:107 310.19897:215	C17H27NO4	Benzenoids	Tetralins	HMDB0015334	null
1937	M310T411	Geranylcitronellol	310.311	6.84767	[201][M]+	-	10	hmdb::Geranylcitronellol; E20; true; HMDB0032147	310.311	[M+NH4]+	371.873	686.523	966.667	37.00749:18 38.01598:18 39.02214:118 41.03952:365 41.32499:7 42.92619:11 43.01876:165 43.05396:896 44.01274:150 44.04929:14 45.03419:14 53.03663:21 54.88622:11 55.01708:133 55.0548:1685 56.04946:11 56.89421:21 57.03277:136 57.0701:2519 57.48265:11 57.59727:11 57.67017:7 58.06551:75 58.18825:7 59.04998:25 60.04492:43 65.03721:47 66.8514:14 67.05362:1254 67.36853:7 68.85568:25 69.03392:129 69.0703:…	C20H36O	Lipids and lipid-like molecules	Prenol lipids	HMDB0032147	null
1943	M311T182	Cyclopropanecarboxamide, N-[3-(2-methoxyethyl)-4,5-dimethyl-2(3H)-thiazolylidene]-2,2,3,3-tetramethyl-, [N(Z)]-	311.183	3.04005	[203][M]+	[M+Na]+ 288.194	76	inhouse::Cyclopropanecarboxamide, N-[3-(2-methoxyethyl)-4,5-dimethyl-2(3H)-thiazolylidene]-2,2,3,3-tetramethyl-, [N(Z)]-; false; [M+H]+	311.183	[M+H]+	800.808	533.478	666.667	125.05948:72 206.01392:36 275.20312:36 293.08597:74 311.1828:1270	C16H26N2O2S	-	-	NA	NA
1949	M311T450	cis-13-Eicosenoic acid	311.295	7.50118	-	-	5507	inhouse::cis-13-Eicosenoic acid; false; [M+H]+	311.295	[M+H]+	627.361	676.62	812.5	39.02217:7 41.04045:18 43.01788:14 43.05679:29 55.05281:39 57.03181:11 57.06915:104 59.04794:14 67.05379:43 69.07048:125 71.04799:11 71.0837:100 73.06548:7 79.05244:36 81.07038:104 83.04553:7 83.08414:133 84.09382:7 85.0666:11 85.10046:61 87.08296:7 89.05897:7 91.05444:14 93.07067:68 95.08418:107 96.08932:7 97.06358:54 97.09976:125 98.10289:7 99.07883:11 100.07657:7 107.08516:64 109.10252:61 111.…	C20H38O2	Lipids and lipid-like molecules	Fatty Acyls	HMDB0035159	NA
1957	M312T156	Acylcarnitine 10:2	312.217	2.59477	-	-	5686	lipidblast::Acylcarnitine 10:2; [M]+	312.217	[M]+	650.106	836.666	1000	55.0508:36 59.05779:36 71.08617:36 85.02892:397 101.06377:36 144.10667:107 312.22504:179	C17H30NO4	Lipids and lipid-like molecules	Fatty Acyls	-	C02301
1958	M312T144	Acylcarnitine 10:2	312.238	2.39867	-	[M+Na]+ 289.257	22	lipidblast::Acylcarnitine 10:2; [M]+	312.217	[M]+	650.106	836.666	1000	55.0508:36 59.05779:36 71.08617:36 85.02892:397 101.06377:36 144.10667:107 312.22504:179	C17H30NO4	Lipids and lipid-like molecules	Fatty Acyls	-	C02301
1972	M313T144	Phe-Phe	313.155	2.39576	[208][M]+	[M+H]+ 312.154	22	inhouse::Phe-Phe; false; [M+H]+	313.155	[M+H]+	739.558	749.358	1000	76.79912:24 77.03816:300 79.04922:24 89.0595:24 91.05228:143 93.06847:256 102.04474:48 103.05296:856 105.06977:48 107.04914:60 119.07119:36 119.70847:167 119.79501:27 119.99758:53 120.07958:26048 120.31027:41 120.85769:24 120.92757:36 120.96484:36 121.22591:36 121.33479:36 121.65856:36 121.75204:24 121.97185:24 131.04813:72 146.05809:72 149.05666:84 163.08057:24 166.08618:1092 195.04765:24 214.65…	C18H20N2O3	Organic acids and derivatives	Carboxylic acids and derivatives	HMDB0013302	NA
1985	M314T159	Acylcarnitine 10:1	314.232	2.6578	[211][M]+	-	3529	lipidblast::Acylcarnitine 10:1; [M]+	314.233	[M]+	539.318	769.923	1000	57.03401:72 60.08341:107 67.05383:72 69.67509:75 81.80188:36 85.021:166 85.02881:2995 97.06491:72 107.0836:107 120.07896:72 135.11368:107 139.05376:36 144.09621:143 153.12653:72 186.16086:36 255.16005:287 272.16812:73 311.18692:74 314.21609:184 314.23361:632	C17H32NO4	Lipids and lipid-like molecules	Fatty Acyls	HMDB13205	C02301
2002	M315T439	9,10-Dihydroxy-12Z-octadecenoic acid	315.253	7.3171	-	-	4672	inhouse::9,10-Dihydroxy-12Z-octadecenoic acid; false; [M+H]+	315.253	[M+H]+	835.783	805.184	615.385	67.05584:96 69.06787:72 77.04108:24 79.0547:48 81.06886:167 83.08776:72 87.04319:12 93.06635:72 95.0867:155 96.00605:12 97.06613:48 97.10371:60 99.08423:12 107.0864:72 109.09788:119 111.11765:36 116.05863:12 119.07974:36 121.09933:96 123.11552:60 125.09306:48 131.07497:24 133.10378:36 135.11699:84 137.13869:48 139.11377:48 145.10501:24 147.11931:36 149.13197:48 159.11703:24 161.13995:12 163.10892…	C18H34O4	Lipids and lipid-like molecules	Fatty Acyls	HMDB0004704	C14828
2007	M316T163	Decanoyl-L-carnitine	316.248	2.71717	[214][M]+	[M+H+HCOOH]+ 269.227 [M+Na]+ 293.265	16	inhouse::Decanoyl-L-carnitine; false; [M+H]+	316.248	[M+H]+	745.842	746.636	1000	55.51415:18 57.07169:36 60.08052:417 67.05317:18 71.0831:143 79.05062:18 81.06982:89 85.0283:6410 85.10123:44 86.1519:36 95.08234:72 125.09457:18 132.05331:18 144.09802:161 155.14481:286 173.15193:54 256.10104:36 257.17569:402 309.64188:18 316.24466:725	C17H33NO4	Lipids and lipid-like molecules	Fatty Acyls	HMDB0000651	NA
2008	M316T204	11-Oxooctadecanoic acid	316.284	3.4009	[215][M]+	-	3920	hmdb::11-Oxooctadecanoic acid; E20; true; HMDB0030981	316.284	[M+NH4]+	731.777	233.398	419.355	57.07159:72 67.05296:107 69.06846:107 71.08523:72 81.06565:143 83.08322:179 95.08732:179 109.09998:72 111.1153:143 115.08609:36 123.113:107 141.12874:36 155.14:72 157.16412:36 245.23042:107 263.23007:72	C18H34O3	Lipids and lipid-like molecules	Fatty Acyls	HMDB0030981	null
2022	M317T395	Linoleic acid methyl ester	317.268	6.57517	-	-	1149	inhouse::Linoleic acid methyl ester; false; [M+Na]+	317.247	[M+Na]+	338.325	786.315	944.444	43.05597:11 55.05503:25 57.06928:11 59.05567:7 65.03524:7 67.04816:11 67.05395:64 69.06829:21 71.05172:7 73.07047:4 77.03655:21 79.05388:61 81.07056:107 83.08305:25 85.06419:14 87.07658:11 91.05331:111 93.06952:115 95.04722:7 95.0844:100 97.0638:21 97.10137:25 99.60972:4 105.06949:93 107.08394:100 109.06294:7 109.09982:64 111.07643:21 111.11662:11 115.0526:7 117.06997:47 119.08483:107 121.06405:7…	C19H34O2	Lipids and lipid-like molecules	Fatty Acyls	HMDB0034381	NA
2033	M318T252	Drofenine	318.24	4.2021	-	-	4706	massbank::Drofenine; LC-ESI-QTOF; MS2; CE	318.241	[M+H]+	750	744.096	500	318.23398:107	C20H31NO2	-	-	NA	NA
2038	M318T169	Ormosanine	318.3	2.8139	[219][M]+	[M+H]+ 317.293	6	inhouse::Ormosanine; false; [M+H]+	318.3	[M+H]+	388.535	750	1000	39.02137:4 41.04143:7 43.05407:25 45.03239:14 46.06362:11 57.07019:43 58.06345:7 68.04724:7 70.06451:143 71.08717:32 72.08006:11 74.06342:11 84.07938:11 85.10027:21 86.09324:7 88.07526:353 89.0574:7 102.09097:254 110.07045:7 114.06641:7 132.0984:25 146.11671:39 150.10912:32 156.07597:7 159.11636:11 169.08128:7 179.11249:7 212.23665:36 229.10004:4 230.24933:25 238.23969:7 255.45247:14 256.2634:193…	C20H35N3	Alkaloids and derivatives	-	NA	NA
2044	M319T487	Exemestane	319.167	8.10858	[222][M]+	[M+H]+ 318.159	54	hmdb::Exemestane; ENone; false; HMDB0015125	319.167	[M+Na]+	662.169	750	1000	66.03952:36 92.60344:36 107.05834:72 186.91493:36 201.15483:36 213.10654:179 234.0999:36 236.88902:107 237.10643:72 278.14197:179 318.15421:72 318.62292:84 319.17017:4003	C20H24O2	Lipids and lipid-like molecules	Sterol Lipids	HMDB0015125	C08162
2045	M319T141	Exemestane	319.168	2.34874	-	-	3592	hmdb::Exemestane; ENone; false; HMDB0015125	319.169	[M+Na]+	733.103	750	1000	283.18753:36 319.15649:541 319.17163:845	C20H24O2	Lipids and lipid-like molecules	Sterol Lipids	HMDB0015125	C08162
2049	M319T430	.omega.-3 Arachidonic acid methyl ester	319.263	7.16688	[223][M]+	-	26	inhouse::.omega.-3 Arachidonic acid methyl ester; false; [M+H]+	319.263	[M+H]+	604.045	821.207	1000	39.02527:7 41.03912:43 43.05357:29 45.0357:7 55.0534:79 56.02374:7 57.06976:79 59.04748:14 66.03495:14 67.04639:14 67.05448:344 69.06884:136 71.08204:43 73.06742:29 77.03219:14 77.03715:122 79.05448:272 79.93966:15 81.06991:498 83.04764:36 83.08496:136 85.05962:36 85.06612:72 85.1026:36 87.08118:14 91.05397:265 92.19352:15 93.0702:587 94.57763:22 95.07545:29 95.08646:438 97.06311:50 97.10207:86 9…	C21H34O2	Lipids and lipid-like molecules	Fatty Acyls	NA	NA
2072	M321T460	Dihomo-.gamma.-linolenic acid methyl ester	321.278	7.66597	-	-	1939	inhouse::Dihomo-.gamma.-linolenic acid methyl ester; false; [M+H]+	321.279	[M+H]+	903.48	940.362	941.177	39.0325:4 55.05463:47 57.06888:18 65.03824:32 67.05353:251 69.07021:75 71.08463:7 77.03612:7 79.05469:82 81.07012:465 82.21855:11 83.04656:7 83.08389:61 85.06374:21 91.05015:11 91.05419:29 93.07042:82 95.08531:422 97.06612:18 97.09812:36 99.08421:21 105.06902:39 107.08347:64 109.06393:21 109.09933:215 111.07893:18 111.11614:18 113.09734:11 117.07101:11 119.08434:43 121.0993:82 123.11706:93 125.09…	C21H36O2	-	-	NA	NA
2110	M325T192	Quinidine	325.199	3.19767	-	-	4056	inhouse::Quinidine; false; [M+H]+	325.199	[M+H]+	835.865	743.694	1000	199.1405:72 221.11694:36 325.09229:78 325.19672:1880	C20H24N2O2	Alkaloids and derivatives	Cinchona alkaloids	HMDB0015044	C06527
2125	M327T169	Gelsenicine	327.178	2.81786	-	-	675	inhouse::Gelsenicine; false; [M+H]+	327.178	[M+H]+	596.907	519.14	500	327.17664:143	C19H22N2O3	Organoheterocyclic compounds	Indoles and derivatives	NA	NA
2132	M328T172	Acylcarnitine 11:1	328.23	2.86262	-	-	3759	lipidblast::Acylcarnitine 11:1; [M]+	328.248	[M]+	618.805	781.914	1000	60.08152:72 79.05538:36 83.05241:74 85.02668:903 93.06435:38 144.1022:36 268.03647:36 285.10861:36 328.26025:251	C18H34NO4	Lipids and lipid-like molecules	Fatty Acyls	-	C02301
2134	M328T163	Acylcarnitine 11:1	328.248	2.71591	[230][M]+	-	16	lipidblast::Acylcarnitine 11:1; [M]+	328.248	[M]+	618.805	781.914	1000	60.08152:72 79.05538:36 83.05241:74 85.02668:903 93.06435:38 144.1022:36 268.03647:36 285.10861:36 328.26025:251	C18H34NO4	Lipids and lipid-like molecules	Fatty Acyls	-	C02301
2145	M329T345	Pinolenic acid ethyl ester	329.248	5.74298	[232][M]+	-	55	inhouse::Pinolenic acid ethyl ester; false; [M+Na]+	329.248	[M+Na]+	402.118	774.374	961.538	37.00968:4 41.03647:7 43.01475:11 43.05366:25 45.6444:4 55.01697:11 55.05364:50 57.03376:11 57.07109:29 65.03728:29 67.05489:347 67.60532:7 69.06927:100 71.04916:36 71.08846:11 73.06791:7 77.04017:79 77.90033:7 79.05379:354 79.75095:7 81.07051:506 83.04826:39 83.08559:64 85.02641:18 85.06419:32 85.10326:11 87.04234:14 89.06989:7 91.05338:527 91.86778:11 93.06825:596 93.31092:7 95.0859:435 95.9333…	C20H34O2	Lipids and lipid-like molecules	Fatty Acyls	NA	NA
2157	M330T166	Acylcarnitine 11:0	330.263	2.76492	-	-	2179	lipidblast::Acylcarnitine 11:0; [M]+	330.264	[M]+	586.407	793.878	1000	57.06746:36 60.08059:73 85.02987:590 89.06544:36 271.18768:107 330.25217:179	C18H36NO4	Lipids and lipid-like molecules	Fatty Acyls	HMDB06202;HMDB13321	C02301
2161	M331T141	Blighinone	331.045	2.3511	[233][M]+	-	93	hmdb::Blighinone; E10; true; HMDB0030643	331.045	[M+H]+	686.78	292.818	416.667	84.07877:107 139.06004:36 163.15367:36 195.0412:72 223.03932:72 241.04167:143 267.03076:251 269.04227:143 285.03629:143 285.05536:36 295.01199:292 297.97379:37 312.03107:73 313.02972:1726	C16H10O8	Benzenoids	Phenanthrenes and derivatives	HMDB0030643	null
2172	M331T362_1	8Z,14Z-Eicosadienoic acid	331.263	6.02997	-	-	2045	inhouse::8Z,14Z-Eicosadienoic acid; false; [M+Na]+	331.264	[M+Na]+	532.106	731.116	756.757	43.05483:72 57.03167:72 57.07114:183 60.03396:36 67.05016:107 67.05247:181 69.06561:107 71.0871:366 77.03742:107 79.05224:179 81.06382:72 81.07018:436 83.08394:143 85.10025:251 91.05286:179 93.07179:251 95.08257:407 97.10229:72 99.11935:72 101.83437:36 105.07188:251 107.08927:251 109.06537:108 109.09782:507 111.11609:107 117.08316:36 119.08734:179 121.10076:179 123.11695:179 128.06241:36 131.0845…	C20H36O2	Lipids and lipid-like molecules	Fatty Acyls	NA	NA
2173	M331T373	8Z,14Z-Eicosadienoic acid	331.263	6.22411	[235][M]+	-	2712	inhouse::8Z,14Z-Eicosadienoic acid; false; [M+Na]+	331.264	[M+Na]+	532.106	731.116	756.757	43.05483:72 57.03167:72 57.07114:183 60.03396:36 67.05016:107 67.05247:181 69.06561:107 71.0871:366 77.03742:107 79.05224:179 81.06382:72 81.07018:436 83.08394:143 85.10025:251 91.05286:179 93.07179:251 95.08257:407 97.10229:72 99.11935:72 101.83437:36 105.07188:251 107.08927:251 109.06537:108 109.09782:507 111.11609:107 117.08316:36 119.08734:179 121.10076:179 123.11695:179 128.06241:36 131.0845…	C20H36O2	Lipids and lipid-like molecules	Fatty Acyls	NA	NA
2175	M331T362_2	8Z,14Z-Eicosadienoic acid	331.285	6.02545	-	-	1993	inhouse::8Z,14Z-Eicosadienoic acid; false; [M+Na]+	331.264	[M+Na]+	532.106	731.116	756.757	43.05483:72 57.03167:72 57.07114:183 60.03396:36 67.05016:107 67.05247:181 69.06561:107 71.0871:366 77.03742:107 79.05224:179 81.06382:72 81.07018:436 83.08394:143 85.10025:251 91.05286:179 93.07179:251 95.08257:407 97.10229:72 99.11935:72 101.83437:36 105.07188:251 107.08927:251 109.06537:108 109.09782:507 111.11609:107 117.08316:36 119.08734:179 121.10076:179 123.11695:179 128.06241:36 131.0845…	C20H36O2	Lipids and lipid-like molecules	Fatty Acyls	NA	NA
2203	M334T135	Trp-Glu	334.139	2.25577	-	-	23	inhouse::Trp-Glu; false; [M+H]+	334.138	[M+H]+	771.773	891.764	769.231	82.02803:7 84.04192:21 102.06258:7 130.06625:50 132.08078:72 141.00714:14 142.00838:14 144.08078:72 148.06438:7 159.09174:236 160.07114:14 170.0618:107 188.06921:14 247.05235:7 249.06081:14 299.10425:14 317.10864:43 323.64526:7 334.07578:14	C16H19N3O5	Organic acids and derivatives	Carboxylic acids and derivatives	HMDB0029082	NA
2224	M336T488	3',4',5'-Trimethoxytropacocaine	336.193	8.12612	-	-	2648	inhouse::3',4',5'-Trimethoxytropacocaine; false; [M+H]+	336.193	[M+H]+	662.741	876.799	1000	98.96249:18 112.98537:18 124.08964:90 213.11243:54 214.91602:36 254.14159:36 319.16776:73 336.17123:73 336.19711:405	C18H25NO5	-	-	NA	NA
2238	M337T334	8,11-Tridecadienoic acid, 13-(3-pentyl-2-oxiranyl)-, methyl ester, (8Z,11Z)-	337.274	5.56778	[245][M]+	[M+H-H20]+ 354.278	2293	inhouse::8,11-Tridecadienoic acid, 13-(3-pentyl-2-oxiranyl)-, methyl ester, (8Z,11Z)-; false; [M+H]+	337.274	[M+H]+	625.961	531.796	500	55.05346:72 57.03247:72 67.05446:143 69.06997:90 77.03581:18 79.05311:90 81.06724:251 83.08739:179 91.05242:72 93.06861:107 95.08347:233 95.63232:18 97.10043:90 105.06557:36 105.07136:72 107.08435:54 109.10169:340 111.11851:36 119.08366:72 121.09859:72 123.11947:90 125.0923:36 129.0529:36 133.09479:36 135.11119:36 137.13284:72 145.09384:36 147.11661:36 149.12407:36 151.11388:36 157.1288:18 158.97…	C21H36O3	-	-	NA	NA
2247	M338T162	Acylcarnitine 12:3	338.231	2.69566	-	-	1227	lipidblast::Acylcarnitine 12:3; [M]+	338.231	[M]+	494.565	865.91	1000	60.08531:72 83.0983:36 85.02625:107 91.05318:36 133.09317:36 135.11945:72 338.21594:72	C19H32NO4	Lipids and lipid-like molecules	Fatty Acyls	-	C02301
2252	M338T398	Erucamide	338.342	6.63425	[247][M]+	-	1022	inhouse::Erucamide; false; [M+H]+	338.342	[M+H]+	781.589	758.909	607.143	43.01715:107 55.05009:72 55.05324:179 57.06962:182 63.4938:36 67.05562:107 69.06884:361 71.08684:143 77.0385:36 79.05085:107 81.0688:251 83.08515:474 85.10282:107 87.08406:36 93.07053:107 95.0827:251 97.06907:180 97.09969:329 99.08019:72 100.07795:143 104.18381:36 107.0867:215 109.09821:179 111.08079:107 111.11949:251 114.09116:143 121.09982:179 123.11761:143 125.0952:143 125.36545:36 135.11278:2…	C22H43NO	-	-	NA	NA
2253	M338T474_2	Erucamide	338.342	7.89608	[248][M]+	-	834	inhouse::Erucamide; false; [M+H]+	338.342	[M+H]+	868.06	904.085	1000	37.00622:39 38.01556:43 39.02172:340 40.91523:15 41.03818:764 41.48903:7 42.03294:11 42.92667:18 43.01646:232 43.05445:1615 43.32266:11 43.36915:7 44.01229:192 44.04978:18 45.0309:11 53.0382:39 54.88363:18 55.01553:196 55.05325:2746 55.40588:11 55.69744:11 56.04473:11 56.89263:21 57.03333:287 57.06852:5551 57.31095:11 57.358:11 57.44467:11 57.51212:11 57.52711:11 57.60212:7 57.62355:11 57.66859:7…	C22H43NO	-	-	NA	NA
2254	M338T354	Erucamide	338.342	5.89925	-	-	1952	inhouse::Erucamide; false; [M+H]+	338.342	[M+H]+	794.742	785.571	589.286	41.04857:18 55.05598:54 57.06812:125 67.05387:54 69.06705:161 71.08499:125 77.04271:18 81.07053:107 83.08688:287 85.10064:90 86.05956:36 93.06815:54 95.08302:125 97.06381:72 97.09999:143 100.0754:179 107.0796:54 107.08544:90 109.10281:107 111.08244:143 111.11965:107 114.08676:54 121.09988:90 125.09995:36 128.10469:36 135.11102:90 135.11923:125 137.13599:72 139.11438:72 142.12201:36 145.76645:18 1…	C22H43NO	-	-	NA	NA
2255	M338T314	Erucamide	338.342	5.23177	-	-	4499	inhouse::Erucamide; false; [M+H]+	338.342	[M+H]+	631.626	650.023	487.18	43.05681:36 67.0537:72 69.07272:143 71.08477:107 79.05604:36 81.06893:107 83.08653:287 85.10287:72 91.05286:36 95.08667:179 97.10088:251 100.08051:72 107.08775:72 111.11154:72 114.08907:72 121.10064:143 123.11526:72 139.11171:72 149.13148:72 159.38556:36 296.31137:36 306.02591:36 321.29895:72 338.34518:143	C22H43NO	-	-	NA	NA
2257	M338T289	Erucamide	338.342	4.81378	-	-	4224	inhouse::Erucamide; false; [M+H]+	338.342	[M+H]+	620.164	608.061	410.256	43.05482:72 57.07229:72 69.07047:251 71.0849:107 81.06535:72 83.09193:107 85.10445:72 93.06943:72 95.08845:179 97.1013:179 107.09267:36 111.08087:107 111.11659:107 114.09121:107 121.0998:143 128.10622:107 133.09779:36 139.11931:72 142.51616:36 149.12912:72 156.14075:72 303.31281:72 338.336:107	C22H43NO	-	-	NA	NA
2261	M339T197	Hydroxygardnutine	339.178	3.28057	[249][M]+	-	3635	inhouse::Hydroxygardnutine; false; [M+H]+	339.178	[M+H]+	631.817	661.727	666.667	298.06348:36 339.17612:287 339.26456:72	C20H22N2O3	Alkaloids and derivatives	-	NA	NA
2265	M339T203	Pseudocopsinine	339.214	3.38672	[250][M]+	-	3921	inhouse::Pseudocopsinine; false; [M+H]+	339.214	[M+H]+	825.623	750	1000	339.20718:143 339.23318:182 339.2644:218	C21H26N2O2	Alkaloids and derivatives	-	NA	NA
2276	M340T164	Acylcarnitine 12:2	340.248	2.7362	[252][M]+	-	4110	lipidblast::Acylcarnitine 12:2; [M]+	340.248	[M]+	856.451	856.451	1000	85.02497:251 340.25266:143	C19H34NO4	Lipids and lipid-like molecules	Fatty Acyls	-	C02301
2284	M340T399	Docosanamide	340.357	6.65345	-	-	5057	inhouse::Docosanamide; false; [M+H]+	340.358	[M+H]+	936.96	852.351	444.445	43.05461:36 57.07219:54 60.04603:18 69.06931:54 71.08374:36 81.06803:36 83.08823:36 85.09942:36 88.07578:125 95.08322:36 102.08755:90 114.0902:36 116.10983:54 277.16977:18 340.32971:74 340.36099:1014	C22H45NO	Lipids and lipid-like molecules	Fatty Acyls	HMDB0000583	NA
2288	M341T162	Yohimbic Acid	341.193	2.69502	-	-	1228	inhouse::Yohimbic Acid; false; [M+H]+	341.194	[M+H]+	476.053	504.986	1000	82.951:36 341.19714:72	C20H24N2O3	Alkaloids and derivatives	-	NA	NA
2299	M342T134	His-Trp	342.156	2.23057	[253][M]+	-	951	inhouse::His-Trp; false; [M+H]+	342.156	[M+H]+	717.857	864.254	875	93.04176:110 93.04721:110 110.07046:789 136.08195:36 156.06729:73 159.09514:72 188.07292:107 192.11108:36 296.16342:72 301.14694:72 324.14072:107 342.15662:107	C17H19N5O3	Organic acids and derivatives	Carboxylic acids and derivatives	HMDB0028896	NA
2303	M342T168	Acylcarnitine 12:1	342.264	2.80477	[254][M]+	[M+H+CF3COOH]+ 207.26	6	lipidblast::Acylcarnitine 12:1; [M]+	342.264	[M]+	631.632	861.157	1000	60.07701:72 60.08358:107 61.61367:36 81.07059:75 83.04703:36 85.02903:1185 88.27991:36 121.09347:72 135.11238:36 163.14702:107 260.17953:36 283.1886:179 301.07468:36 342.25464:400 342.27292:328	C19H36NO4	Lipids and lipid-like molecules	Fatty Acyls	-	C02301
2315	M343T415	Docosahexaenoic acid methyl ester	343.263	6.92263	[256][M]+	-	41	inhouse::Docosahexaenoic acid methyl ester; false; [M+H]+	343.263	[M+H]+	929.188	944.049	897.196	55.01758:72 55.0532:179 57.06955:73 59.05487:36 67.04847:107 67.05194:740 69.0686:252 71.05204:72 77.03813:252 79.0517:519 81.06329:149 81.06837:869 83.04736:112 83.08727:251 85.06454:179 89.03689:74 91.04559:76 91.05503:647 93.0699:1355 95.08479:672 97.06002:107 97.09898:72 99.08227:36 101.06999:36 105.06268:75 105.06846:555 107.08582:944 109.09877:601 111.90147:73 115.05305:107 116.0702:74 117.…	C23H34O2	Lipids and lipid-like molecules	Fatty Acyls	NA	NA
2325	M344T173	Lauroyl-L-carnitine	344.279	2.89118	[257][M]+	[M+H+HCOOH]+ 297.258	11	inhouse::Lauroyl-L-carnitine; false; [M+H]+	344.279	[M+H]+	899.013	942.958	1000	60.07814:143 71.08415:76 83.08226:36 84.78231:78 85.02825:2609 95.08787:72 109.09637:72 138.09496:36 144.09843:107 148.54155:36 183.17427:143 266.20996:36 285.21304:252 286.70801:36 344.2713:531 344.27917:794	C19H37NO4	Lipids and lipid-like molecules	Fatty Acyls	HMDB0002250	NA
2329	M345T182	Dehydronifedipine	345.121	3.03824	-	-	3156	inhouse::Dehydronifedipine; false; [M+H]+	345.111	[M+H]+	500.457	578.039	857.143	81.06879:7 95.08237:14 121.97691:7 138.09557:7 168.07986:7 171.10696:29 181.08128:14 196.03532:14 209.07573:14 210.08159:14 224.07654:7 234.94194:7 241.1055:7 252.10451:21 256.09573:36 258.31754:14 267.08145:29 268.09558:43 269.09543:21 284.07825:64 284.09253:129 319.09961:7 344.25348:15 345.11081:290 345.18164:14	C17H16N2O6	-	-	NA	NA
2332	M345T186	1H-Indazole-3-carboxamide, N-[1-(aminocarbonyl)-2,2-dimethylpropyl]-1-pentyl-	345.225	3.098	[259][M]+	-	3292	inhouse::1H-Indazole-3-carboxamide, N-[1-(aminocarbonyl)-2,2-dimethylpropyl]-1-pentyl-; false; [M+H]+	345.224	[M+H]+	671.055	522.356	666.667	179.18445:36 300.17532:36 327.06168:36 345.14178:73 345.2179:373	C19H28N4O2	Organoheterocyclic compounds	Indoles and derivatives	NA	NA
2342	M347T157	Hydroxydehydronifedipinecarboxylic acid	347.087	2.61107	-	-	14	inhouse::Hydroxydehydronifedipinecarboxylic acid; false; [M+H]+	347.087	[M+H]+	791.015	811.39	1000	139.05185:72 164.07483:36 166.0634:143 167.04939:72 192.3031:36 194.05785:107 195.06837:143 211.05579:76 221.51213:87 222.05684:3927 222.76448:81 223.06389:473 225.06787:107 240.06384:107 242.06792:143 249.65625:76 250.87158:106 251.05728:9604 254.0894:72 265.35907:36 269.08267:107 282.08127:72 283.08072:215 284.08429:74 297.02948:292 297.05139:527 315.07004:251 329.09482:181 347.08551:529	C16H14N2O7	-	-	NA	NA
2345	M347T150	1H-Indazole-3-carboxamide, N-[1-(aminocarbonyl)-2-methylpropyl]-1-(4-hydroxypentyl)-	347.204	2.50358	[260][M]+	[M+Na]+ 324.215	92	inhouse::1H-Indazole-3-carboxamide, N-[1-(aminocarbonyl)-2-methylpropyl]-1-(4-hydroxypentyl)-; false; [M+H]+	347.204	[M+H]+	873.442	350.89	666.667	80.02588:36 289.16751:36 302.12363:36 346.09729:79 347.2016:1602	C18H26N4O3	Organoheterocyclic compounds	Indoles and derivatives	NA	NA
2346	M347T162	Cortodoxone	347.23	2.70542	-	[M+Na]+ 324.243	16	inhouse::Cortodoxone; false; [M+H]+	347.222	[M+H]+	514.072	521.433	411.765	83.08318:36 97.10022:72 121.06449:107 131.0986:36 161.13943:36 173.13263:36 217.11455:36 236.15306:36 283.189:36 311.21078:107 347.21664:107	C21H30O4	Lipids and lipid-like molecules	Sterol Lipids	HMDB0000015	C05488
2358	M349T354	Bexarotene	349.211	5.90348	-	-	1954	hmdb::Bexarotene; ENone; false; HMDB0014452	349.211	[M+H]+	685.013	750	1000	331.27328:36 349.18539:145 349.21704:215	C24H28O2	Lipids and lipid-like molecules	Prenol lipids	HMDB0014452	null
2369	M351T409	3,4-Dimethyl-5-pentyl-2-furanundecanoic acid	351.289	6.81733	-	-	132	hmdb::3,4-Dimethyl-5-pentyl-2-furanundecanoic acid; E10; true; HMDB0031126	351.289	[M+H]+	642.582	737.138	419.355	57.07015:143 69.06918:107 71.08475:107 77.81783:36 79.06481:36 81.06638:107 83.0878:179 91.05554:36 93.06768:107 95.08942:179 97.06329:72 105.70681:36 107.08481:179 109.06528:72 109.10068:179 111.07878:72 119.08568:143 121.10063:107 123.07922:72 125.13069:72 133.13277:36 135.11497:143 137.13168:72 145.10286:107 149.12976:107 159.12001:72 163.1498:107 165.16725:72 167.14049:215 179.14285:179 183.0…	C22H38O3	Lipids and lipid-like molecules	Fatty Acyls	HMDB0031126	null
2371	M352T144	Phe-Trp	352.165	2.40248	[262][M]+	[M+Na+NH3]+ 312.154	22	inhouse::Phe-Trp; false; [M+H]+	352.165	[M+H]+	762.119	906.287	1000	71.0904:7 74.09227:14 77.03718:21 87.04433:7 91.05538:7 93.0689:21 103.05636:50 117.05256:7 118.06161:29 120.08186:1581 120.8429:8 126.66152:7 130.06789:50 132.08244:43 144.08093:29 146.05911:143 147.08838:21 156.94753:7 159.08667:93 170.06033:29 175.08778:100 182.02817:7 185.0741:15 188.04846:22 188.06976:1038 188.60855:8 189.99782:29 202.06564:15 205.1002:327 242.02943:7 244.11009:14 251.96997:…	C20H21N3O3	Organic acids and derivatives	Carboxylic acids and derivatives	HMDB0029006	NA
2382	M352T332	Docosatrienoic acid	352.321	5.53963	-	-	5695	inhouse::Docosatrienoic acid; false; [M+NH4]+	352.321	[M+NH4]+	552.201	813.606	444.445	57.07313:36 67.05228:72 69.06776:36 71.08571:54 79.05829:18 81.01908:143 81.0674:107 83.08627:54 91.0499:36 95.08089:36 95.08502:179 97.10199:36 108.04388:36 109.10189:125 111.11573:36 115.0744:18 123.11497:72 134.09886:18 137.12976:36 139.11308:18 147.11856:36 150.08815:36 159.12686:36 165.1107:54 184.07152:36 194.1124:90 210.10638:36 263.10178:18 306.26288:18 317.28647:36 335.28925:125	C22H38O2	Lipids and lipid-like molecules	Fatty Acyls	HMDB0002823	NA
2389	M353T218	Anileridine	353.23	3.63782	-	-	5243	hmdb::Anileridine; ENone; false; HMDB0015049	353.229	[M+H]+	864.346	721.093	500	90.98001:36 353.22156:145 353.24014:367	C22H28N2O2	Organoheterocyclic compounds	Piperidines	HMDB0015049	null
2395	M353T302	Monolinolenin (9c,12c,15c)	353.269	5.03625	-	-	4885	inhouse::Monolinolenin (9c,12c,15c); false; [M+H]+	353.268	[M+H]+	683.259	828.67	976.744	43.05396:7 55.06005:4 57.06798:11 67.0548:90 69.06915:29 71.08711:11 75.04251:7 77.03991:14 79.05476:54 81.07145:100 82.02408:7 83.0878:18 85.06638:11 89.05607:11 89.06673:4 91.0542:32 93.07042:79 93.67494:7 95.0853:107 97.06053:7 97.10366:11 99.08418:11 105.06316:7 105.0704:25 107.08485:64 109.10072:79 111.0818:7 117.06629:14 119.08574:32 121.10069:107 123.10592:11 123.11532:68 131.08765:47 133.…	C21H36O4	-	-	NA	NA
2410	M355T184	Corynanthine	355.209	3.06472	[266][M]+	-	2195	inhouse::Corynanthine; false; [M+H]+	355.209	[M+H]+	609.564	748.275	1000	261.19434:36 295.01678:72 313.89981:36 355.0737:74 355.20676:766 355.25201:39	C21H26N2O3	Alkaloids and derivatives	Yohimbine alkaloids	HMDB0015464	NA
2414	M355T189	1,1'-[1,12-Dodecanediylbis(oxy)]bisbenzene	355.263	3.14938	-	-	30	hmdb::1,1'-[1,12-Dodecanediylbis(oxy)]bisbenzene; E20; true; HMDB0039760	355.263	[M+H]+	437.204	717.181	774.193	65.03933:72 67.05346:143 79.05956:109 81.06867:327 83.05151:107 83.08498:107 85.06483:72 91.0472:72 93.06606:287 95.07951:143 95.0864:366 99.04594:107 101.05599:143 105.07153:443 107.08453:522 109.09892:215 117.06747:144 119.08538:329 121.10033:257 123.11964:107 127.07143:72 131.08563:294 133.10312:336 135.11958:215 143.07848:72 145.10252:287 147.11679:494 149.09665:107 153.08736:72 157.10597:215…	C24H34O2	Benzenoids	Phenol ethers	HMDB0039760	null
2415	M355T334	2-Linoleoylglycerol	355.284	5.56745	[267][M]+	[M+H]+ 354.278	2293	inhouse::2-Linoleoylglycerol; false; [M+H]+	355.284	[M+H]+	633.669	788.505	921.053	43.05267:72 55.05447:107 57.06977:143 65.0392:145 67.05334:627 69.06416:72 69.06886:514 71.08444:107 75.18666:36 77.0446:72 79.0545:287 81.06992:1227 83.0824:107 83.08498:379 85.10131:179 89.05851:36 91.05534:251 93.06748:322 95.07959:230 95.08372:1149 97.0673:289 97.0993:219 99.07838:72 103.04051:36 105.0659:143 107.09055:468 109.10059:876 111.07722:74 111.11443:143 113.09863:107 119.08411:324 1…	C21H38O4	Lipids and lipid-like molecules	Fatty Acyls	HMDB0011538	NA
2422	M356T173	Acylcarnitine 13:1	356.279	2.88407	-	[M+H-C2H4]+ 383.3	11	lipidblast::Acylcarnitine 13:1; [M]+	356.28	[M]+	575.085	846.944	1000	59.04603:36 85.02803:362 87.04528:36 103.07462:36 280.10321:36 356.17334:72 356.27463:179	C20H38NO4	Lipids and lipid-like molecules	Fatty Acyls	-	C02301
2433	M357T372	Monoelaidin	357.3	6.1981	[268][M]+	[M+H]+ 356.294	108	inhouse::Monoelaidin; false; [M+H]+	357.3	[M+H]+	933.779	904.1	921.569	41.03493:11 41.03764:14 43.05206:21 43.92561:4 55.05485:72 57.03391:43 57.0691:86 59.04899:7 65.0385:7 67.05379:104 69.06931:211 71.0861:93 73.04619:14 75.04272:14 77.03766:21 79.04872:18 79.05374:79 81.06917:251 83.04688:11 83.08549:254 83.80017:7 85.06406:32 85.10184:68 87.0422:7 91.05455:14 93.07078:172 94.2955:7 95.08568:376 97.06371:86 97.09989:211 99.08179:29 99.1099:7 101.09222:11 103.0411…	C21H40O4	Lipids and lipid-like molecules	Glycerolipids	HMDB0011567	NA
2440	M358T177	Acylcarnitine 13:0	358.295	2.95538	[270][M]+	-	4187	lipidblast::Acylcarnitine 13:0; [M]+	358.294	[M]+	856.386	879.846	1000	82.07238:36 85.03222:215 358.28839:107 358.30978:143	C20H40NO4	Lipids and lipid-like molecules	Fatty Acyls	-	C02301
2446	M359T200	Pracinostat	359.24	3.33345	-	-	4311	inhouse::Pracinostat; false; [M+H]+	359.24	[M+H]+	822.352	830.801	500	148.1217:36 268.07019:36 359.21112:74 359.24057:521	C20H30N4O2	-	-	NA	NA
2458	M361T169	Cortisone	361.184	2.8139	-	-	712	hmdb::Cortisone; ENone; false; HMDB0002802	361.201	[M+H]+	680.246	750	1000	147.12247:36 361.19818:143	C21H28O5	Lipids and lipid-like molecules	Sterol Lipids	HMDB0002802	C00762
2459	M361T165	Cortisone	361.201	2.75442	-	-	2186	hmdb::Cortisone; ENone; false; HMDB0002802	361.201	[M+H]+	680.246	750	1000	147.12247:36 361.19818:143	C21H28O5	Lipids and lipid-like molecules	Sterol Lipids	HMDB0002802	C00762
2460	M361T156	Cortisone	361.22	2.6046	[272][M]+	-	990	hmdb::Cortisone; ENone; false; HMDB0002802	361.201	[M+H]+	680.246	750	1000	147.12247:36 361.19818:143	C21H28O5	Lipids and lipid-like molecules	Sterol Lipids	HMDB0002802	C00762
2486	M363T165	Hydrocortisone	363.216	2.75508	-	-	2187	inhouse::Hydrocortisone; false; [M+H]+	363.216	[M+H]+	886.191	891.543	776.471	57.02912:72 81.0696:72 91.06571:36 95.08604:107 97.06266:215 99.04276:72 107.0827:107 109.06462:72 115.05733:110 120.68381:72 121.0642:832 123.07539:143 125.06207:72 129.06712:72 131.08685:107 133.09946:72 135.07816:72 143.08484:143 145.09702:107 147.12323:143 149.0997:107 151.10497:36 155.08359:107 157.10202:143 159.11034:143 161.09019:107 163.10753:72 169.09529:72 169.12834:36 171.0807:107 173.…	C21H30O5	Lipids and lipid-like molecules	Sterol Lipids	HMDB0000063	C00735
2507	M366T168	Acylcarnitine 14:3	366.263	2.79318	-	-	656	lipidblast::Acylcarnitine 14:3; [M]+	366.264	[M]+	783.223	875.435	1000	85.02184:107 85.02445:143 149.08907:36 177.95145:36 366.25598:215	C21H36NO4	Lipids and lipid-like molecules	Fatty Acyls	-	C02301
2527	M368T173	Acylcarnitine 14:2	368.28	2.88137	-	-	909	lipidblast::Acylcarnitine 14:2; [M]+	368.28	[M]+	655.168	866.639	1000	60.08109:72 81.06261:74 81.07024:145 85.02216:152 85.02867:1506 93.07049:107 97.09956:107 109.10081:107 123.08408:72 139.11191:36 144.10284:179 165.16936:36 189.16513:251 240.01151:36 270.27954:36 353.0997:36 368.26297:403 368.27652:714	C21H38NO4	Lipids and lipid-like molecules	Fatty Acyls	-	C02301
2555	M370T179	Acylcarnitine 14:1	370.295	2.98168	[285][M]+	-	83	lipidblast::Acylcarnitine 14:1; [M]+	370.295	[M]+	663.958	860.02	1000	44.04893:36 57.03883:186 60.07962:758 67.05447:108 69.06765:108 79.05947:36 81.07242:108 83.08492:144 84.50562:97 85.02961:9622 93.06877:108 95.08502:179 97.06443:215 103.04041:72 107.08022:108 109.09163:73 109.10048:397 121.02746:73 121.10359:325 123.11825:144 125.09108:108 135.10834:72 135.1149:179 139.1183:73 144.10258:292 149.13321:73 157.04796:144 180.18224:36 185.06007:73 191.17868:589 200.…	C21H40NO4	Lipids and lipid-like molecules	Fatty Acyls	HMDB02014	C02301
2570	M371T464	Bis(2-ethylhexyl) adipate	371.316	7.72554	[287][M]+	-	248	inhouse::Bis(2-ethylhexyl) adipate; false; [M+H]+	371.316	[M+H]+	139.847	969.631	1000	41.03895:7 55.0647:7 57.06845:43 67.05073:7 71.08055:14 71.08532:57 73.04539:57 74.35717:7 83.04729:29 91.05225:14 99.08639:7 101.05711:122 109.09275:7 111.04252:208 113.12668:14 129.0545:332 139.97205:7 147.06532:43 149.13452:14 184.02939:50 185.04231:143 186.04645:21 217.00957:29 217.01997:29 248.99364:7 250.97192:14 261.06973:36 262.08157:64 267.00153:86 267.0177:14 273.1283:7 281.05496:14 285…	C22H42O4	Lipids and lipid-like molecules	Fatty Acyls	HMDB0040270	C14240
2579	M372T334	2-Linoleoylglycerol	372.311	5.5725	-	-	2312	inhouse::2-Linoleoylglycerol; false; [M+NH4]+	372.311	[M+NH4]+	532.605	614.66	736.842	55.05457:72 57.0752:36 67.05338:251 74.05215:36 81.06098:72 81.06988:322 83.08492:215 85.11036:36 91.05792:72 93.06873:143 93.08644:74 95.08497:544 97.06158:72 97.06576:107 99.07962:72 105.0686:107 109.10036:322 114.27285:36 119.08691:143 121.10809:107 123.1165:287 125.09721:72 133.09497:72 133.10312:215 135.11795:107 137.13138:179 147.12195:72 149.1329:179 155.15088:36 161.13188:147 163.14227:10…	C21H38O4	Lipids and lipid-like molecules	Fatty Acyls	HMDB0011538	NA
2580	M372T187	Acylcarnitine 14:0	372.311	3.10837	[289][M]+	-	3293	lipidblast::Acylcarnitine 14:0; [M]+	372.311	[M]+	780.042	878.411	1000	45.03242:36 85.01927:37 85.02708:439 86.05634:37 313.23059:72 372.30237:218 372.32144:256	C21H42NO4	Lipids and lipid-like molecules	Fatty Acyls	HMDB05066	C02301
2588	M373T219	Gentian Violet	373.255	3.64431	-	-	5226	hmdb::Gentian Violet; E10; true; HMDB0014550	373.256	[M+H]+	520.268	750	1000	259.14023:36 355.08752:145 373.25848:369	C25H30N3	Benzenoids	Benzene and substituted derivatives	HMDB0014550	null
2597	M374T372	Monoelaidin	374.326	6.2059	-	-	3935	inhouse::Monoelaidin; false; [M+NH4]+	374.327	[M+NH4]+	752.318	704.955	568.628	57.07027:54 69.07047:72 71.08607:72 75.04388:18 81.06651:54 81.07032:107 83.08536:197 85.10168:72 93.06645:72 95.08542:143 97.09961:107 101.08906:18 107.08495:72 109.10229:107 111.07893:54 113.10333:36 115.03846:18 121.10078:143 123.11227:36 133.10196:18 135.11678:161 137.13515:54 139.10518:36 149.13336:107 151.14754:54 163.15175:36 179.19215:36 191.18251:36 247.23863:161 265.25525:340 267.99472:…	C21H40O4	Lipids and lipid-like molecules	Glycerolipids	HMDB0011567	NA
2631	M377T146	.beta.-Estradiol 3-benzoate	377.215	2.43808	-	-	4695	inhouse::.beta.-Estradiol 3-benzoate; false; [M+H]+	377.215	[M+H]+	740.7	764.659	500	74.02048:7 86.09549:7 105.02807:14 110.06127:14 237.02094:7 251.02795:21 269.05005:29 327.03308:7 359.09274:29 359.10611:50 359.20782:7 377.10934:29 377.21356:999	C25H28O3	Benzenoids	Benzene and substituted derivatives	NA	C13444
2649	M379T328	1-Arachidonoylglycerol	379.284	5.46537	[299][M]+	-	5134	inhouse::1-Arachidonoylglycerol; false; [M+H]+	379.284	[M+H]+	875.63	912.207	900	41.04196:7 50.28388:4 57.07094:14 67.05458:43 69.06776:11 71.08571:11 75.0423:7 75.04353:7 79.04828:7 79.05331:25 81.06871:54 83.08246:14 85.06359:25 85.10267:14 91.05268:50 93.06889:36 95.08652:32 97.06454:7 99.077:7 101.0675:7 105.06882:47 107.08326:25 109.09618:11 111.07722:11 113.09863:14 117.06314:7 117.07078:29 119.08411:47 121.06332:7 121.10372:36 123.11211:14 125.09278:11 128.06227:7 129.…	C23H38O4	Lipids and lipid-like molecules	Glycerolipids	HMDB0011578	NA
2655	M380T202	N-Acetylsphingosine	380.256	3.36797	[301][M]+	[M+H]+ 379.249	4294	inhouse::N-Acetylsphingosine; false; [M+K]+	380.256	[M+K]+	780.871	844.481	1000	67.04198:72 69.07025:72 79.0498:72 82.06513:358 91.05446:36 93.06799:143 95.087:143 96.08248:143 117.12812:36 247.24875:36 262.24545:107 264.26874:3800	C20H39NO3	-	-	NA	NA
2676	M382T209	D-erythro-Sphinganine-1-phosphate	382.271	3.48598	[304][M]+	-	1501	inhouse::D-erythro-Sphinganine-1-phosphate; false; [M+H]+	382.271	[M+H]+	642.298	672.974	600	81.07381:12 89.05591:12 103.07068:12 266.28543:107 268.8125:12 284.2923:107 382.27594:24	C18H40NO5P	Lipids and lipid-like molecules	Sphingolipids	HMDB0001383	C01120
2692	M383T355	Cholesta-4,6-dien-3-one	383.33	5.91805	-	-	3737	inhouse::Cholesta-4,6-dien-3-one; false; [M+H]+	383.33	[M+H]+	511.762	592.544	750	46.06826:4 57.07005:11 60.07552:4 67.05473:11 69.0726:14 77.14895:4 81.06882:32 83.08771:21 91.05275:11 93.06895:18 95.08519:29 97.10077:11 102.0909:7 105.07027:14 107.08618:14 109.09764:18 117.06615:7 119.08714:43 121.09122:7 121.10056:25 123.11517:18 129.07097:7 129.09183:4 133.09848:11 135.11491:21 137.09029:11 141.0706:7 143.08382:18 145.10109:25 147.11877:18 149.1366:14 151.14558:7 157.09918…	C27H42O	Lipids and lipid-like molecules	Sterol Lipids	HMDB0002394	NA
2721	M385T389	Lumisterol 3	385.349	6.47902	-	-	2465	inhouse::Lumisterol 3; false; [M+H]+	385.346	[M+H]+	372.507	880.883	571.429	77.03359:18 81.06497:54 95.07968:36 97.10077:36 99.08829:18 107.08913:18 109.09915:36 119.08411:36 121.10217:72 131.09081:18 135.11992:72 147.11375:54 149.13499:72 161.13229:54 163.15352:36 173.13811:18 175.14333:36 183.16493:18 189.16496:54 201.17659:18 203.17656:54 215.17276:54 249.21689:36 257.23712:36 275.2449:36 295.08807:36 343.96445:18 367.34744:36 385.08231:143 385.28186:54 385.34839:197	C27H44O	Lipids and lipid-like molecules	Sterol Lipids	HMDB0006505	NA
2730	M386T192	Acylcarnitine 15:0	386.326	3.20738	-	-	4037	lipidblast::Acylcarnitine 15:0; [M]+	386.326	[M]+	818.198	862.846	1000	70.05965:73 85.02991:289 386.32114:179	C22H44NO4	Lipids and lipid-like molecules	Fatty Acyls	-	C02301
2739	M387T185	Bufalin	387.253	3.08447	-	-	4552	inhouse::Bufalin; false; [M+H]+	387.253	[M+H]+	635.046	611.509	597.938	79.05087:7 81.07006:29 83.08639:14 89.07327:7 93.06621:14 95.08105:21 97.06459:29 99.04049:14 99.07703:7 101.06044:50 105.07173:21 107.08327:14 109.09766:14 117.083:7 119.08717:14 121.0633:14 121.10837:21 123.08231:50 125.0896:14 125.0975:21 131.08432:29 133.10181:14 135.08379:14 141.09418:14 143.07884:14 145.09778:21 147.11545:29 149.09531:21 156.08141:7 157.09576:29 159.1183:29 161.12868:21 169…	C24H34O4	-	-	NA	C16922
2756	M389T159	4'-Hydroxy-3',5,6,7,8-pentamethoxyflavone	389.121	2.6459	-	-	3517	hmdb::4'-Hydroxy-3',5,6,7,8-pentamethoxyflavone; E10; true; HMDB0029547	389.121	[M+H]+	750	724.493	500	389.12122:107	C20H20O8	Phenylpropanoids and polyketides	Flavonoids	HMDB0029547	null
2779	M391T460	Dioctyl phthalate	391.284	7.66323	[319][M]+	[M+H]+ 390.277	33	inhouse::Dioctyl phthalate; false; [M+H]+	391.285	[M+H]+	883.863	875.631	1000	39.0269:18 43.05248:54 57.06414:19 57.06947:349 65.03769:54 71.0864:798 71.48942:19 81.07196:18 88.0241:18 113.13087:197 119.09097:18 145.10535:18 149.02365:9772 150.08751:24 153.18114:36 156.06807:37 167.03368:795 167.98227:19 279.16992:36	C24H38O4	-	-	NA	C14227
2788	M392T172	Acylcarnitine 16:4	392.279	2.86618	-	-	3762	lipidblast::Acylcarnitine 16:4; [M]+	392.279	[M]+	446.636	878.607	1000	79.05431:72 85.02044:72 85.02825:179 93.0702:72 105.07185:72 111.08341:36 131.08009:36 150.02374:72 187.1019:107 189.16096:72 229.13968:215 243.15984:143 381.3071:36 392.27777:288 392.30014:108	C23H38NO4	Lipids and lipid-like molecules	Fatty Acyls	-	C02301
2803	M393T325	Deoxycholic acid	393.299	5.41173	-	-	3963	hmdb::Deoxycholic acid; E20; true; HMDB0000626	393.299	[M+H]+	529.738	639.679	416.667	69.08445:36 93.06633:72 107.09213:72 127.07653:36 137.13336:72 145.09946:72 147.12056:72 149.13322:72 161.13042:72 163.15161:72 189.16476:72 203.18236:36 227.18051:107 231.19981:72 245.22192:107 259.21326:72 273.21216:72 291.22842:143 297.25049:72 297.25778:72 313.2847:72 315.27002:143 331.27539:108 333.27814:255 339.25238:72 347.28482:107 347.30322:107 349.31155:73 357.26929:290 375.28162:107 39…	C24H40O4	Lipids and lipid-like molecules	Sterol Lipids	HMDB0000626	C04483
2809	M394T178	Acylcarnitine 16:3	394.295	2.97082	[322][M]+	-	3352	lipidblast::Acylcarnitine 16:3; [M]+	394.295	[M]+	805.339	877.11	1000	85.02467:143 276.07483:36 394.30115:252	C23H40NO4	Lipids and lipid-like molecules	Fatty Acyls	-	C02301
2835	M396T183	Acylcarnitine 16:2	396.31	3.04772	-	-	3157	lipidblast::Acylcarnitine 16:2; [M]+	396.31	[M]+	826.663	858.36	1000	83.0913:36 85.02955:251 396.29614:143	C23H42NO4	Lipids and lipid-like molecules	Fatty Acyls	-	C02301
2866	M398T198	Acylcarnitine 16:1	398.311	3.30367	-	-	2888	lipidblast::Acylcarnitine 16:1; [M]+	398.326	[M]+	751.711	854.292	1000	60.08197:72 85.02441:217 85.02832:622 144.10388:72 215.18016:36 323.24774:36 398.29709:74 398.33655:374	C23H44NO4	Lipids and lipid-like molecules	Fatty Acyls	HMDB06317	C02301
2868	M398T192	Acylcarnitine 16:1	398.327	3.20754	-	-	4038	lipidblast::Acylcarnitine 16:1; [M]+	398.326	[M]+	751.711	854.292	1000	60.08197:72 85.02441:217 85.02832:622 144.10388:72 215.18016:36 323.24774:36 398.29709:74 398.33655:374	C23H44NO4	Lipids and lipid-like molecules	Fatty Acyls	HMDB06317	C02301
2896	M400T208	Palmitoylcarnitine	400.342	3.46543	[334][M]+	-	1511	inhouse::Palmitoylcarnitine; false; [M+H]+	400.342	[M+H]+	842.78	865.798	1000	60.0809:197 67.0593:18 71.08581:54 73.0302:18 84.08188:40 85.02724:2975 85.1041:38 89.06002:36 93.07038:18 95.08252:36 99.11369:36 109.10519:36 117.08929:18 127.14836:36 137.13196:36 144.09785:72 239.23595:161 257.24466:54 278.49789:18 323.25031:18 341.27576:466 400.34363:2220	C23H45NO4	Lipids and lipid-like molecules	Fatty Acyls	HMDB0000222	C02990
2907	M401T461	7.alpha.-Hydroxy-4-cholesten-3-one	401.341	7.6892	[335][M]+	-	1932	inhouse::7.alpha.-Hydroxy-4-cholesten-3-one; false; [M+H]+	401.341	[M+H]+	777.764	836.55	827.586	59.53361:12 71.08447:48 74.09472:12 81.06868:24 83.08758:24 95.08099:24 95.08511:48 97.06453:119 97.10488:24 99.11775:12 107.05257:36 109.06077:24 119.08257:24 121.06332:36 123.11995:48 125.05647:36 133.10675:36 143.08063:12 147.11386:24 149.08855:36 149.13165:24 152.5031:12 159.12204:48 161.13065:36 163.10858:36 169.09454:12 175.11549:36 177.11707:36 177.13022:155 183.11548:12 189.12444:24 191.1…	C27H44O2	Lipids and lipid-like molecules	Sterol Lipids	HMDB01993	C05455
3059	M413T460	2-acetoxy-4-pentadecylbenzoic acid	413.266	7.6625	[360][M]+	[M+Na]+ 390.277	33	massbank::2-acetoxy-4-pentadecylbenzoic acid M+Na	413.266	[M+Na]+	881.265	805.645	500	147.09892:18 171.00284:90 189.01802:72 298.26559:18 301.14804:328 413.26846:1181	C24H38O4	Benzenoids	-	NA	NA
3065	M413T331	Testosterone cypionate	413.305	5.50917	-	-	233	inhouse::Testosterone cypionate; false; [M+H]+	413.305	[M+H]+	549.548	861.633	444.445	81.07249:36 93.0783:18 95.085:36 107.08743:72 109.10036:36 135.11296:36 143.0345:18 149.13107:36 157.11652:18 159.12671:18 163.11688:36 271.19138:18 277.21759:161 299.23248:36 367.29962:72 385.09146:18 395.2955:72 413.30569:445	C27H40O3	-	-	NA	C08156
3090	M415T240	(25S)-7-Dafachronic acid	415.321	3.99925	-	-	3435	inhouse::(25S)-7-Dafachronic acid; false; [M+H]+	415.321	[M+H]+	672.734	701.22	734.694	77.03964:7 81.06481:14 81.0699:29 85.11168:7 91.05254:21 95.08772:21 97.10055:14 103.07759:7 105.06859:29 107.08594:14 109.10035:29 111.07993:14 115.07281:7 119.08071:29 123.11803:14 125.10033:14 131.08882:14 133.0656:14 133.10144:29 135.11789:21 141.10049:7 145.09908:29 147.11331:21 147.12189:14 157.09354:14 159.11427:115 161.1282:36 161.95027:7 173.13756:36 175.14462:21 177.12943:21 181.02428:7…	C27H42O3	Organic acids and derivatives	Carboxylic acids and derivatives	NA	NA
3186	M422T188	Acylcarnitine 18:3	422.326	3.13805	[383][M]+	-	2319	lipidblast::Acylcarnitine 18:3; [M]+	422.327	[M]+	879.614	879.614	1000	85.02326:72 85.02717:107 422.30783:181 422.35135:72	C25H44NO4	Lipids and lipid-like molecules	Fatty Acyls	-	C02301
3216	M424T199	Linoleoylcarnitine	424.342	3.30915	[389][M]+	-	69	inhouse::Linoleoylcarnitine; false; [M+H]+	424.342	[M+H]+	919.261	936.059	1000	39.02291:36 43.05664:72 45.05683:36 55.05261:107 57.07321:73 59.05206:73 60.08205:520 65.04169:36 69.0714:475 81.06881:251 83.08384:364 84.76567:123 85.02851:6366 91.05006:72 93.07032:145 95.08658:291 97.10357:291 109.10063:143 111.11595:179 123.11681:215 125.09435:107 133.09692:72 135.11664:72 137.9167:36 143.08392:73 144.09758:361 147.12059:107 151.10577:107 157.04268:72 157.04976:179 159.12721…	C25H45NO4	Lipids and lipid-like molecules	Fatty Acyls	NA	NA
3226	M425T183	Benazepril	425.214	3.05435	[393][M]+	-	2219	inhouse::Benazepril; false; [M+H]+	425.214	[M+H]+	825.418	618.39	500	59.04827:27 89.05727:18 195.02924:9 211.0872:18 229.12939:18 237.10065:18 255.12079:9 351.16351:9 384.112:18 425.14218:40 425.21497:1398	C24H28N2O5	Organic acids and derivatives	Carboxylic acids and derivatives	HMDB0014682	C06843
3251	M426T215	Oleoyl-L-carnitine	426.358	3.58553	[399][M]+	[M+H]+ 425.35	67	inhouse::Oleoyl-L-carnitine; false; [M+H]+	426.358	[M+H]+	888.784	911.309	857.143	43.0555:36 57.03346:73 59.89799:73 60.08175:291 71.08308:73 81.06713:79 83.08985:36 85.02808:3524 95.08334:72 95.09023:36 107.09006:36 117.06866:36 121.1031:107 125.09687:72 135.11922:72 139.116:72 144.09344:143 149.12904:72 157.04541:72 167.13608:72 171.13245:72 209.19586:72 227.12851:72 239.16844:36 241.14465:143 247.23752:143 255.15614:143 265.24951:220 265.71661:36 283.19086:72 297.20316:107 …	C25H47NO4	Lipids and lipid-like molecules	Fatty Acyls	HMDB0005065	NA
3265	M427T337	Leupeptin	427.282	5.61272	-	-	3401	inhouse::Leupeptin; false; [M+H]+	427.305	[M+H]+	720.494	788.472	500	293.84491:36 361.49036:73 426.58701:75 427.29901:729	C20H38N6O4	Organic acids and derivatives	Carboxylic acids and derivatives	NA	C01591
3282	M428T238	Stearoyl-L-carnitine	428.374	3.97352	[403][M]+	-	4988	inhouse::Stearoyl-L-carnitine; false; [M+H]+	428.374	[M+H]+	960.648	966.058	1000	44.05058:7 57.06952:14 59.04941:11 60.08047:86 69.06857:7 71.08534:21 81.06708:14 84.76781:22 85.02805:1113 85.10881:11 85.98264:7 87.07955:7 89.05819:7 93.07124:4 95.08339:21 97.10036:14 99.08647:7 104.07777:11 109.10171:18 111.12002:7 113.2019:4 123.11017:7 135.1196:4 144.10236:36 153.16264:7 159.13766:7 160.14044:7 173.15089:7 249.25931:7 255.95232:4 267.26746:47 285.27594:14 369.3103:147 392.…	C25H49NO4	Lipids and lipid-like molecules	Fatty Acyls	HMDB0000848	NA
3332	M431T253	7.alpha.-Hydroxy-3-oxo-4-cholestenoic acid	431.316	4.2248	[410][M]+	-	3969	inhouse::7.alpha.-Hydroxy-3-oxo-4-cholestenoic acid; false; [M+H]+	431.316	[M+H]+	927.374	957.19	898.876	59.04485:12 79.05008:36 81.0629:24 81.06799:119 91.06536:12 93.06535:48 95.08431:155 97.06371:845 97.10128:75 99.08037:48 101.0638:12 105.06648:72 107.05167:48 107.08235:72 109.06576:107 109.10263:131 111.11797:48 119.08312:60 121.09806:96 123.07819:48 125.06017:96 131.0833:36 133.0975:84 135.11722:72 137.09262:60 139.11732:48 141.10486:12 145.1001:84 147.0784:48 147.11607:107 149.09767:107 149.1…	C27H42O4	-	-	NA	NA
3347	M432T189	Acylcarnitine 19:5	432.311	3.15649	[415][M]+	[M+2Na-H]+ 387.347	30	lipidblast::Acylcarnitine 19:5; [M]+	432.311	[M]+	66.3117	864.653	1000	41.03932:36 69.04185:74 76.03883:899 81.06728:107 85.06079:107 85.066:251 91.04976:72 93.06592:107 95.0835:143 97.10463:72 105.06993:218 107.08584:215 109.09729:179 119.08521:143 121.06287:72 125.09388:143 130.0527:36 133.09805:215 135.1194:328 137.09811:72 145.09383:72 145.10063:143 147.11316:287 149.09473:145 149.12923:365 151.11386:73 156.06668:216 157.09514:109 158.0826:748 159.12123:292 161.…	C26H42NO4	Lipids and lipid-like molecules	Fatty Acyls	-	C02301
3416	M436T460	Di(2,6-dimethyl-4-heptyl) phthalate	436.341	7.66158	-	-	1931	inhouse::Di(2,6-dimethyl-4-heptyl) phthalate; false; [M+NH4]+	436.342	[M+NH4]+	726.797	879.967	1000	46.06678:125 149.02365:143 167.03914:36	C26H42O4	-	-	NA	NA
3423	M437T208	Artocarpin	437.193	3.4692	[425][M]+	-	1542	hmdb::Artocarpin; ENone; false; HMDB0030849	437.193	[M+H]+	880	24.5128	500	113.01744:18 133.08862:18 233.11693:18 303.12512:125 435.77411:36 435.83011:72 436.17807:36 436.83014:56 437.1962:16386 437.54471:68	C26H28O6	Phenylpropanoids and polyketides	Flavonoids	HMDB0030849	null
3429	M437T455	5b-Cholestane-3a,7a,12a,23-Tetrol	437.363	7.59132	[427][M]+	-	1941	hmdb::5b-Cholestane-3a,7a,12a,23-Tetrol; E10; true; HMDB0001968	437.363	[M+H]+	274.399	886.167	750	43.05124:7 57.06915:18 67.05148:25 69.07165:14 71.08727:21 79.05494:7 81.07037:43 83.08285:14 89.06561:4 93.06792:43 95.08279:43 97.10113:25 105.06634:7 107.08659:21 109.09954:25 111.1089:11 119.08453:14 121.10258:32 123.11723:25 125.09479:21 129.06989:4 133.09901:14 135.11711:18 137.13054:18 139.10887:14 141.12656:14 145.1136:7 147.11768:7 149.09929:11 149.1286:14 151.10283:7 151.1445:21 153.097…	C27H48O4	Lipids and lipid-like molecules	Sterol Lipids	HMDB0001968	null
3446	M439T190	Quinapril	439.23	3.15907	[431][M]+	[M+Na]+ 416.241	1881	inhouse::Quinapril; false; [M+H]+	439.23	[M+H]+	753.96	720.899	500	97.10159:72 115.07407:36 163.16745:36 171.10147:107 177.09572:36 197.08495:36 211.09848:717 217.05954:73 229.14301:346 235.12012:72 251.12863:252 257.19385:36 339.27917:36 399.26376:36 438.55994:73 439.04507:111 439.23743:5625	C25H30N2O5	Organic acids and derivatives	Carboxylic acids and derivatives	HMDB0015019	C07398
3549	M446T198	Acylcarnitine 20:5	446.324	3.3022	-	-	2906	lipidblast::Acylcarnitine 20:5; [M]+	446.326	[M]+	744.45	763.519	500	81.06647:36 95.0813:72 159.13466:36 303.23679:36 446.28897:181 446.32477:144	C27H44NO4	Lipids and lipid-like molecules	Fatty Acyls	-	C02301
3565	M447T364	Secasterone	447.347	6.06325	-	-	4756	hmdb::Secasterone; E10; true; HMDB0040999	447.346	[M+H]+	392.662	804.833	653.846	57.06669:11 67.0592:18 69.07008:25 71.08449:18 73.04454:21 79.05827:11 81.06992:32 83.04636:7 83.08883:11 85.06091:11 91.0499:7 93.0647:14 93.07151:14 95.08503:36 97.09921:18 103.0748:4 105.06867:25 107.0831:25 109.09601:14 117.06753:7 119.0839:14 121.10195:18 123.07742:11 123.11658:18 127.0731:18 129.06921:7 131.07927:7 133.09833:21 135.08194:11 135.11641:21 137.09509:14 137.12982:11 139.11482:7…	C28H46O4	Lipids and lipid-like molecules	Sterol Lipids	HMDB0040999	null
3576	M448T198	Acylcarnitine 20:4	448.342	3.29316	-	-	5629	lipidblast::Acylcarnitine 20:4; [M]+	448.342	[M]+	477.792	868.773	1000	58.06639:36 60.07979:72 67.06051:36 79.40179:36 81.06903:146 83.09052:73 85.02749:480 91.05717:37 95.0815:72 107.08538:72 119.08031:72 121.10302:107 133.10287:72 135.11444:72 144.10899:107 157.06009:72 171.10182:143 173.13614:72 177.16002:72 205.19482:36 217.15402:36 229.14612:72 243.14879:72 243.162:179 250.34271:36 257.17477:143 263.13574:36 413.2482:145 413.29413:36 424.34872:254 446.99408:36 …	C27H46NO4	Lipids and lipid-like molecules	Fatty Acyls	-	C02301
3608	M450T207	Acylcarnitine 20:3	450.357	3.44537	[461][M]+	-	1503	lipidblast::Acylcarnitine 20:3; [M]+	450.358	[M]+	774.618	867.275	1000	79.06212:36 85.02714:287 329.37656:36 450.2739:73 450.32486:111 450.35483:718	C27H48NO4	Lipids and lipid-like molecules	Fatty Acyls	-	C02301
3635	M452T214	LysoPE 16:1	452.277	3.56457	-	-	4371	lipidblast::LysoPE 16:1; [M+H]+	452.277	[M+H]+	571.047	722.791	1000	236.2458:36 245.88635:74 282.06009:73 311.25906:518 452.29019:37	C21H42NO7P	Lipids and lipid-like molecules	Glycerophospholipids	HMDB11474	C04438
3639	M452T223_3	Acylcarnitine 20:2	452.373	3.71214	-	-	2497	lipidblast::Acylcarnitine 20:2; [M]+	452.373	[M]+	828.828	875.706	1000	67.05484:12 83.08925:24 85.02749:131 87.08689:12 125.13763:12 154.99741:12 452.37515:257	C27H50NO4	Lipids and lipid-like molecules	Fatty Acyls	-	C02301
3665	M454T242	LysoPE 16:0	454.293	4.0307	[473][M]+	[M+H]+ 453.286	44	lipidblast::LysoPE 16:0; [M+H]+	454.293	[M+H]+	619.516	745.504	1000	44.04851:107 57.06605:72 69.0741:36 71.08499:215 81.06921:72 85.10186:143 89.06172:36 104.10458:36 109.10259:72 121.09802:36 125.13596:36 237.22203:36 239.25137:72 257.24249:107 282.27435:124 313.27881:2610 314.74777:52 454.30594:72	C21H44NO7P	Lipids and lipid-like molecules	Glycerophospholipids	HMDB11473;HMDB11503	C04438
3785	M462T350	Acylcarnitine 21:4	462.355	5.83598	[496][M]2+	-	3708	lipidblast::Acylcarnitine 21:4; [M]+	462.355	[M]+	704.613	767.039	500	101.10568:36 129.05489:36 462.33292:72	C28H48NO4	Lipids and lipid-like molecules	Fatty Acyls	-	C02301
3881	M468T206	LysoPC 14:0	468.308	3.43307	-	-	1459	lipidblast::LysoPC 14:0; [M+H]+	468.308	[M+H]+	779.171	918.764	1000	60.08096:107 62.19437:18 71.07281:90 85.82362:37 86.09465:711 88.27165:37 93.07332:18 95.09927:18 99.11816:36 103.78485:79 104.10738:8255 104.42462:33 104.54299:36 105.11992:36 106.36008:36 109.10253:54 121.02811:18 124.99702:304 158.08768:18 163.01738:72 166.05884:90 181.02408:54 184.07314:12688 184.48146:46 184.99205:36 187.1689:36 188.29892:36 199.0264:36 211.21313:54 223.12869:18 240.11371:36…	C22H46NO7P	Lipids and lipid-like molecules	Glycerophospholipids	HMDB10379	C04230
3883	M468T259	LysoPE 17:0	468.329	4.31019	[510][M]2+	-	611	lipidblast::LysoPE 17:0; [M+H]+	468.308	[M+H]+	585.808	625.777	1000	44.05262:72 155.01215:36 327.26596:72 327.28638:217 468.30905:72	C22H46NO7P	Lipids and lipid-like molecules	Glycerophospholipids	-	C04438
3938	M472T176	Acylcarnitine 22:6	472.326	2.92541	[522][M]2+	-	11	lipidblast::Acylcarnitine 22:6; [M]+	472.348	[M]+	737.32	769.126	500	46.06564:36 59.06115:36 89.06593:36 103.07429:72 145.07845:36 201.144:36 454.28397:36 472.30548:473	C29H46NO4	Lipids and lipid-like molecules	Fatty Acyls	HMDB06510	C02301
3941	M472T171	Acylcarnitine 22:6	472.347	2.84664	[524][M]+	[M+H-C6H10O4]+ 617.391	45	lipidblast::Acylcarnitine 22:6; [M]+	472.348	[M]+	737.32	769.126	500	46.06564:36 59.06115:36 89.06593:36 103.07429:72 145.07845:36 201.144:36 454.28397:36 472.30548:473	C29H46NO4	Lipids and lipid-like molecules	Fatty Acyls	HMDB06510	C02301
3991	M475T398_2	Priverogenin B	475.378	6.63325	-	-	1167	hmdb::Priverogenin B; E10; true; HMDB0034644	475.378	[M+H]+	486.433	778.09	416.667	55.05486:18 91.24491:18 95.08459:36 109.10014:36 119.08681:36 147.10683:36 189.20229:18 195.10435:36 201.15913:18 215.1963:18 235.17995:36 237.17447:18 247.17569:18 255.23332:18 287.20325:18 301.26688:36 303.30484:18 307.11911:36 313.25003:36 319.28256:36 355.31104:18 363.16968:54 369.28558:36 405.31161:36 415.35825:36 430.1373:18 439.36554:197 457.35745:72 457.36954:72 475.12842:36 475.30389:54 …	C30H50O4	Lipids and lipid-like molecules	Prenol lipids	HMDB0034644	null
4002	M476T207	LysoPE 18:3	476.277	3.45072	[535][M]+	-	1413	lipidblast::LysoPE 18:3; [M+H]+	476.277	[M+H]+	548.972	660.584	1000	79.05884:36 252.05518:36 304.26413:72 335.25558:179 335.26593:215 476.30542:72	C23H42NO7P	Lipids and lipid-like molecules	Glycerophospholipids	HMDB11478;HMDB11479	C04438
4010	M476T217	Acylcarnitine 22:4	476.372	3.61698	-	-	1643	lipidblast::Acylcarnitine 22:4; [M]+	476.376	[M]+	350.573	860.317	1000	60.08317:18 73.02921:18 81.08059:18 85.025:90 89.05643:54 95.08025:36 119.08662:18 133.09:36 145.12814:36 185.11986:36 253.18878:18 257.17276:72 271.1825:36 271.19644:90 417.23715:36 426.36752:54 441.2594:90 441.28607:197 476.32385:91 476.37317:258	C29H50NO4	Lipids and lipid-like molecules	Fatty Acyls	-	C02301
4026	M477T361	Dehydrocarpaine I	477.355	6.02132	-	-	2051	hmdb::Dehydrocarpaine I; E20; true; HMDB0030271	477.356	[M+H]+	799.195	812.19	750	257.19373:36 431.36005:36 441.38422:36 459.35342:36 477.35709:1503	C28H48N2O4	Phenylpropanoids and polyketides	Macrolides and analogues	HMDB0030271	null
4037	M478T226	LysoPE 18:2	478.293	3.76658	[540][M]+	-	24	lipidblast::LysoPE 18:2; [M+H]+	478.293	[M+H]+	582.853	735.47	1000	42.03477:36 44.04979:5225 49.6946:36 55.05333:107 57.03555:110 62.05377:72 62.06045:1365 63.83294:36 67.04976:107 67.05322:191 69.06638:107 69.07226:179 71.08432:143 77.03703:72 81.06978:398 83.08482:143 83.8344:36 93.06731:257 95.0863:556 97.06294:74 97.10052:287 98.98404:215 105.0686:107 107.08305:215 109.09743:251 119.07927:107 119.08389:107 121.09884:251 123.11503:179 133.10162:143 135.11482:…	C23H44NO7P	Lipids and lipid-like molecules	Glycerophospholipids	HMDB11477	C04438
4068	M480T255	LysoPE 18:1	480.309	4.2473	[548][M]+	-	2535	lipidblast::LysoPE 18:1; [M+H]+	480.309	[M+H]+	571.515	739.521	500	89.05872:24 97.09949:36 109.1022:48 135.10854:24 139.13182:12 339.2948:747 480.08014:60 480.09869:72	C23H46NO7P	Lipids and lipid-like molecules	Glycerophospholipids	HMDB11475;HMDB11476;HMDB11505;HMDB11506	C04438
4099	M482T282	LysoPE 18:0	482.324	4.70533	-	-	4074	lipidblast::LysoPE 18:0; [M+H]+	482.324	[M+H]+	671.935	746.29	1000	44.04836:107 71.08296:143 81.06976:72 85.0999:143 95.08099:107 97.10075:72 104.10421:107 111.11768:143 285.28241:143 299.23608:36 319.17197:36 340.2038:87 341.31174:3915 341.34305:228 342.1785:43 345.24179:38 447.35696:36 482.36996:107	C23H48NO7P	Lipids and lipid-like molecules	Glycerophospholipids	HMDB11129;HMDB11130	C04438
4100	M482T294	LysoPE 18:0	482.324	4.89967	[552][M]+	-	52	lipidblast::LysoPE 18:0; [M+H]+	482.324	[M+H]+	671.935	746.29	1000	44.04836:107 71.08296:143 81.06976:72 85.0999:143 95.08099:107 97.10075:72 104.10421:107 111.11768:143 285.28241:143 299.23608:36 319.17197:36 340.2038:87 341.31174:3915 341.34305:228 342.1785:43 345.24179:38 447.35696:36 482.36996:107	C23H48NO7P	Lipids and lipid-like molecules	Glycerophospholipids	HMDB11129;HMDB11130	C04438
4101	M482T224	LysoPC 15:0	482.324	3.72593	[553][M]+	-	2476	lipidblast::LysoPC 15:0; [M+H]+	482.324	[M+H]+	782.514	919.923	1000	58.06539:36 60.07874:107 71.07506:36 85.06361:37 86.09698:418 89.87203:18 97.18839:18 101.05894:18 104.10545:4938 105.10205:36 121.05696:18 124.99946:161 166.05945:72 184.05829:119 184.0717:6679 186.16219:36 199.04269:36 225.22426:36 240.09404:36 258.08899:36 258.11621:161 269.25366:36 299.26257:182 299.28455:54 353.72006:18 388.18036:18 405.23602:90 464.28198:115 464.31546:966 480.84055:55 482.2…	C23H48NO7P	Lipids and lipid-like molecules	Glycerophospholipids	HMDB10381	C04230
4102	M482T213	LysoPC 15:0	482.347	3.54667	-	-	4381	lipidblast::LysoPC 15:0; [M+H]+	482.324	[M+H]+	782.514	919.923	1000	58.06539:36 60.07874:107 71.07506:36 85.06361:37 86.09698:418 89.87203:18 97.18839:18 101.05894:18 104.10545:4938 105.10205:36 121.05696:18 124.99946:161 166.05945:72 184.05829:119 184.0717:6679 186.16219:36 199.04269:36 225.22426:36 240.09404:36 258.08899:36 258.11621:161 269.25366:36 299.26257:182 299.28455:54 353.72006:18 388.18036:18 405.23602:90 464.28198:115 464.31546:966 480.84055:55 482.2…	C23H48NO7P	Lipids and lipid-like molecules	Glycerophospholipids	HMDB10381	C04230
4288	M493T320	Erinacine P	493.277	5.33902	[581][M]+	-	3016	hmdb::Erinacine P; E10; true; HMDB0036313	493.277	[M+H]+	1000	203.017	461.538	59.04679:7 69.0692:11 81.06895:14 87.04588:4 89.05877:14 91.04884:7 93.06772:7 95.08119:7 97.1023:7 99.07858:14 105.07042:7 109.07124:7 117.06631:7 119.08575:7 121.10071:7 123.11533:11 124.08089:7 125.0976:11 127.11003:7 135.12:14 139.11179:11 141.12949:14 145.09615:7 147.11723:14 149.13676:7 151.98376:4 153.09131:7 157.08519:11 159.10945:7 161.13411:14 165.13652:7 171.11488:11 175.14331:7 177.16…	C27H40O8	Lipids and lipid-like molecules	Prenol lipids	HMDB0036313	null
4303	M494T216	Plasmenyl-PC 16:0; PC(P-14:0/2:0)	494.324	3.60816	[585][M]+	[M+H]+ 493.317	25	lipidblast::Plasmenyl-PC 16:0; PC(P-14:0/2:0); [M+H]+	494.323	[M+H]+	838.267	852.808	1000	60.08184:36 81.06723:18 86.09805:287 98.98673:36 104.10515:143 119.08363:18 124.9991:161 166.05716:36 183.50258:72 183.82793:54 184.0731:8544 184.71936:36 185.62448:36 240.089:18 258.11777:54 309.56061:18 311.255:107 476.31638:197 494.27863:73 494.32886:689	C24H48NO7P	Lipids and lipid-like molecules	Glycerophospholipids	-	C00958
4337	M496T245	LysoPC 16:0	496.34	4.0825	[591][M]+	-	348	lipidblast::LysoPC 16:0; [M+H]+	496.34	[M+H]+	858.062	886.358	1000	41.04162:7 43.05431:18 44.04872:14 45.03268:25 55.05335:7 56.0512:25 57.0356:21 57.0708:61 59.65131:7 60.07964:676 62.96501:14 67.05576:29 69.07016:36 70.06313:25 71.0727:410 71.08579:94 80.97363:79 81.06897:39 83.08404:43 85.10039:75 86.09601:7366 86.48301:11 86.61045:18 86.62096:7 86.66171:11 86.7051:18 86.71957:11 86.75771:11 86.79718:7 86.83665:11 86.90642:11 86.95908:11 87.00914:14 87.02758:…	C24H50NO7P	Lipids and lipid-like molecules	Glycerophospholipids	-	C04230
4394	M500T207	LysoPE 20:5	500.277	3.44537	[602][M]+	-	1398	lipidblast::LysoPE 20:5; [M+H]+	500.277	[M+H]+	313.132	619.718	1000	44.04707:143 57.07099:36 79.05738:72 83.08154:36 87.08561:36 93.07484:36 98.98904:36 105.08105:36 117.07314:72 123.07698:36 133.10942:72 145.1246:179 199.14093:36 229.15685:36 276.58807:36 328.26761:36 352.2323:72 359.23212:72 359.25085:329 482.26895:107 500.276:107	C25H42NO7P	Lipids and lipid-like molecules	Glycerophospholipids	HMDB11489	C04438
4434	M502T226	LysoPE 20:4	502.293	3.75972	[613][M]+	-	1239	lipidblast::LysoPE 20:4; [M+H]+	502.293	[M+H]+	330.518	671.713	1000	43.05583:268 44.04837:4949 57.06907:109 62.05979:1548 67.05599:251 69.06918:215 75.62476:36 77.03747:107 79.05354:215 81.07022:507 83.0814:72 85.06381:143 91.0556:364 93.07046:289 95.00274:73 95.08534:290 97.06475:322 97.09814:107 98.98444:287 105.069:363 107.08344:291 109.10225:107 113.09728:72 117.07093:251 119.08425:406 121.0992:368 123.11694:179 125.09607:72 129.05515:251 131.08447:287 132.70…	C25H44NO7P	Lipids and lipid-like molecules	Glycerophospholipids	HMDB11487;HMDB11488;HMDB11517;HMDB11518	C04438
4476	M504T241	LysoPE 20:3	504.308	4.02497	[622][M]+	-	2337	lipidblast::LysoPE 20:3; [M+H]+	504.308	[M+H]+	531.48	665.158	1000	44.04948:257 45.22888:37 107.08017:72 109.10487:36 149.15419:36 207.17656:36 289.27969:73 342.00815:73 363.28271:494 363.28812:714 486.29648:111 504.30173:107 504.32074:107	C25H46NO7P	Lipids and lipid-like molecules	Glycerophospholipids	HMDB11484;HMDB11485;HMDB11486;HMDB11514;HMDB11515	C04438
4511	M506T268	LysoPE 20:2	506.324	4.45964	-	-	4419	lipidblast::LysoPE 20:2; [M+H]+	506.323	[M+H]+	470.652	684.981	1000	44.05189:143 87.09031:36 97.10191:36 334.28909:72 343.18839:36 365.28653:72 365.30814:439 488.31006:107 506.31064:72	C25H48NO7P	Lipids and lipid-like molecules	Glycerophospholipids	HMDB11483	C04438
4515	M506T300	N-Octanoylsphingosine-1-phosphate	506.361	4.99495	-	-	561	inhouse::N-Octanoylsphingosine-1-phosphate; false; [M+H]+	506.366	[M+H]+	767.597	647.368	500	45.03421:11 59.04895:7 86.09462:93 87.49316:4 89.06149:11 101.09332:7 103.07375:7 109.10085:7 117.09241:4 124.99667:14 133.08575:14 161.12178:4 163.01669:29 166.05814:11 179.18297:4 181.02132:18 184.07225:14 249.17703:4 311.29913:7 383.29721:4 447.29184:75 461.09381:4 504.75381:11 506.36053:871	C26H52NO6P	Nucleosides, nucleotides, and analogues	Purine nucleotides	NA	NA
4516	M506T241_2	N-Octanoylsphingosine-1-phosphate	506.36	4.02425	-	-	2353	inhouse::N-Octanoylsphingosine-1-phosphate; false; [M+H]+	506.36	[M+H]+	598.188	857.26	1000	67.05496:72 95.08459:73 98.98373:73 104.10937:440 113.21693:37 125.00568:37 184.06879:72 363.2998:72 488.31827:73 506.35745:445	C26H52NO6P	Nucleosides, nucleotides, and analogues	Purine nucleotides	NA	NA
4517	M506T273	N-Octanoylsphingosine-1-phosphate	506.362	4.55439	[628][M]+	-	5077	inhouse::N-Octanoylsphingosine-1-phosphate; false; [M+H]+	506.362	[M+H]+	561.002	763.524	1000	45.03203:36 60.08404:18 86.09679:125 88.0444:18 89.05835:90 101.0928:54 103.07466:36 104.10811:363 115.11973:18 125.00079:72 131.1082:36 133.08023:36 145.11946:36 159.13565:36 166.06464:36 175.15211:18 181.02049:90 184.07332:90 191.13313:36 240.0959:125 326.80496:18 347.06082:18 359.21487:18 488.32275:36 506.30453:57 506.35855:1212	C26H52NO6P	Nucleosides, nucleotides, and analogues	Purine nucleotides	NA	NA
4547	M508T236	LysoPC 17:1	508.34	3.9357	[635][M]+	-	3321	lipidblast::LysoPC 17:1; [M+H]+	508.34	[M+H]+	772.853	890.335	800	60.08566:7 79.05164:7 86.09667:50 101.09724:15 103.80598:15 104.10836:529 124.99203:14 124.99993:36 177.11639:7 181.89767:7 184.07741:693 258.11096:36 291.23077:7 314.28577:7 325.27344:21 459.25421:14 490.32379:129 508.34241:580	C25H50NO7P	Lipids and lipid-like molecules	Glycerophospholipids	-	C04230
4551	M508T320	1-(1Z-Octadecenyl)-sn-glycero-3-phosphocholine	508.376	5.32718	[638][M]+	-	2999	inhouse::1-(1Z-Octadecenyl)-sn-glycero-3-phosphocholine; false; [M+H]+	508.376	[M+H]+	933.309	967.14	1000	60.0822:36 86.09592:179 89.06147:36 97.09957:109 104.09708:37 104.10573:443 124.99979:107 151.02092:36 166.06351:107 181.02122:107 184.06831:179 228.22517:36 240.09462:215 240.10556:145 354.37985:36 508.38004:1767	C26H54NO6P	Lipids and lipid-like molecules	Glycerophospholipids	NA	NA
4552	M508T276	1-(1Z-Octadecenyl)-sn-glycero-3-phosphocholine	508.376	4.602	[639][M]+	[M+H]+ 507.369	64	inhouse::1-(1Z-Octadecenyl)-sn-glycero-3-phosphocholine; false; [M+H]+	508.376	[M+H]+	982.495	913.001	1000	45.03218:27 46.06342:9 57.07232:18 60.07681:36 60.08009:143 69.07061:36 71.07433:27 71.08862:27 75.0429:27 81.07069:18 83.08834:63 85.09692:18 86.09776:505 89.05939:27 93.07251:18 95.08331:27 97.09891:63 98.98384:45 99.87805:9 103.77833:63 103.78983:72 103.88338:37 104.1066:12839 104.27238:18 104.65054:18 104.95994:27 105.10467:18 105.12784:18 105.14521:18 105.37994:27 105.57429:18 106.54145:18 1…	C26H54NO6P	Lipids and lipid-like molecules	Glycerophospholipids	NA	NA
4582	M510T271	1-Heptadecanoyl-sn-glycero-3-phosphocholine	510.356	4.51323	[642][M]+	-	2095	inhouse::1-Heptadecanoyl-sn-glycero-3-phosphocholine; false; [M+H]+	510.356	[M+H]+	951.768	953.592	1000	44.05037:72 57.07055:72 58.98972:73 60.08156:290 71.07479:179 77.29763:73 81.0712:74 83.0863:74 86.09438:1123 87.77055:77 90.08779:36 97.10371:36 101.05357:36 103.78474:197 104.10583:19279 104.44183:107 104.60499:108 104.81164:72 104.98087:72 105.03441:72 105.19947:72 105.29944:72 105.43716:72 109.101:107 112.46619:73 118.65818:36 125.00029:630 163.01976:107 166.0631:215 171.18863:36 181.75716:79…	C25H52NO7P	Lipids and lipid-like molecules	Glycerophospholipids	NA	NA
4583	M510T328	1-O-Octadecyl-sn-glyceryl-3-phosphorylcholine	510.392	5.47342	-	-	5114	inhouse::1-O-Octadecyl-sn-glyceryl-3-phosphorylcholine; false; [M+H]+	510.392	[M+H]+	824.148	878.481	1000	46.06599:14 59.04865:4 60.08189:21 71.08579:11 75.04366:11 79.05473:4 85.10291:11 86.09722:68 89.06284:7 95.07722:7 97.1011:4 103.77913:11 104.1074:1628 104.98823:11 106.10539:7 107.08521:7 121.10126:7 124.99873:47 133.08635:11 135.11749:14 148.09964:7 153.13258:7 159.14806:4 166.06285:21 181.10245:4 184.07361:186 187.13075:7 195.13326:7 220.14395:4 241.1003:7 247.16827:7 249.18837:7 315.2319:7 3…	C26H56NO6P	Lipids and lipid-like molecules	Glycerophospholipids	NA	NA
4682	M516T162	Taurocholate	516.285	2.69528	[662][M+1]+	-	16	massbank::Taurocholate; LC-ESI-QTOF; MS2; CE	516.299	[M+H]+	794.652	878.287	750	95.08678:36 119.06426:36 174.61678:36 208.07309:36 227.14038:72 319.24222:143 337.25037:184 355.26529:36 444.26453:73 462.255:149 462.2702:448 480.25589:109	C26H45NO7S	Lipids and lipid-like molecules	Sterol Lipids	HMDB0000036	C05122
4716	M518T209	LysoPC 18:3	518.324	3.48393	[675][M]+	-	1419	lipidblast::LysoPC 18:3; [M+H]+	518.324	[M+H]+	782.822	897.344	1000	60.08093:36 86.09718:323 104.10722:3177 125.00153:155 161.1257:12 166.05849:36 183.49261:41 184.07271:4261 195.13423:12 240.09776:24 258.11337:143 335.25067:96 441.2486:84 459.22403:24 459.25125:36 500.32123:642 516.65723:36 518.33099:3494	C26H48NO7P	Lipids and lipid-like molecules	Glycerophospholipids	HMDB10388	C04230
4745	M520T229_2	LysoPC 18:2	520.34	3.80936	[683][M]+	-	454	lipidblast::LysoPC 18:2; [M+H]+	520.341	[M+H]+	757.529	899.058	1000	44.04988:90 45.03384:161 55.0565:107 57.03236:72 58.06725:55 59.07561:57 60.08062:1452 60.79533:36 62.96259:37 67.05548:269 69.06866:179 70.06513:54 71.07232:689 72.0795:72 77.61434:18 79.05421:107 79.74378:18 81.06961:453 83.08722:179 86.09656:12676 86.40215:41 86.69907:54 87.55984:36 91.05897:90 93.07114:143 95.08189:252 97.06264:36 97.10161:107 98.98653:385 99.07648:54 102.76778:37 103.78099:5…	C26H50NO7P	Lipids and lipid-like molecules	Glycerophospholipids	HMDB10386	C04230
4759	M521T360	Digoxigenin monodigitoxoside	521.308	6.00623	[686][M]+	-	94	inhouse::Digoxigenin monodigitoxoside; false; [M+H]+	521.308	[M+H]+	920.559	552.711	545.455	45.03967:7 65.03474:7 69.07246:14 83.04381:14 83.08757:21 93.06882:14 95.08507:21 97.09926:14 99.09379:7 101.0589:21 101.09724:14 107.089:7 109.10491:7 111.04734:43 113.0925:14 120.04755:7 123.11822:14 127.52888:7 129.05003:21 131.10036:7 133.08374:14 135.11649:21 145.09933:14 147.06563:29 147.12386:21 149.0986:14 155.13701:14 161.14287:7 175.14313:14 184.06987:14 203.14211:14 203.2025:7 205.1558…	C29H44O8	-	-	NA	NA
4780	M522T258	LysoPC 18:1	522.356	4.29884	[691][M]+	-	598	lipidblast::LysoPC 18:1; [M+H]+	522.356	[M+H]+	870.243	864.965	1000	60.08155:215 71.07333:179 80.9728:48 83.08572:36 85.82793:64 86.09766:2116 89.0579:24 97.10416:36 98.98348:179 104.10757:939 117.10039:12 124.99857:1254 135.12209:36 166.06741:167 181.02904:36 183.35074:25 183.49802:483 183.52097:73 184.01105:157 184.07428:64007 184.57277:63 184.63033:36 184.74548:60 184.76468:60 184.84915:60 184.87794:60 184.93172:60 184.94131:60 185.00662:84 185.03735:72 185.06…	C26H52NO7P	Lipids and lipid-like molecules	Glycerophospholipids	HMDB02815	C04230
4819	M524T299	LysoPC 18:0	524.372	4.98598	[701][M]+	-	4	lipidblast::LysoPC 18:0; [M+H]+	524.372	[M+H]+	868.581	874.759	1000	60.07648:72 60.08086:215 71.07261:251 85.0974:79 86.09692:2029 86.52594:41 89.7863:36 98.97993:72 98.98415:251 102.44493:74 104.10538:999 112.8808:75 118.0966:36 123.11661:77 124.99782:1193 126.48637:42 163.01617:72 166.05759:143 183.33284:73 183.49348:440 183.64847:72 183.93948:194 183.97014:307 184.07358:48739 184.41095:199 184.53563:175 184.67761:107 184.84462:107 184.89262:72 184.93295:107 18…	C26H54NO7P	Lipids and lipid-like molecules	Glycerophospholipids	HMDB10384;HMDB11128	C04230
4820	M524T287	LysoPC 18:0	524.371	4.78935	[702][M]+	[M+H]+ 523.364	1294	lipidblast::LysoPC 18:0; [M+H]+	524.372	[M+H]+	868.581	874.759	1000	60.07648:72 60.08086:215 71.07261:251 85.0974:79 86.09692:2029 86.52594:41 89.7863:36 98.97993:72 98.98415:251 102.44493:74 104.10538:999 112.8808:75 118.0966:36 123.11661:77 124.99782:1193 126.48637:42 163.01617:72 166.05759:143 183.33284:73 183.49348:440 183.64847:72 183.93948:194 183.97014:307 184.07358:48739 184.41095:199 184.53563:175 184.67761:107 184.84462:107 184.89262:72 184.93295:107 18…	C26H54NO7P	Lipids and lipid-like molecules	Glycerophospholipids	HMDB10384;HMDB11128	C04230
4821	M524T488	1-Stearoyl-2-hydroxy-sn-glycero-3-phosphocholine	524.371	8.14077	-	-	5294	inhouse::1-Stearoyl-2-hydroxy-sn-glycero-3-phosphocholine; false; [M+H]+	524.371	[M+H]+	713.044	917.791	1000	104.10851:179 184.06812:179 240.08339:36 410.89911:36 443.88657:36 480.84409:73 506.38489:72 524.38269:327	C26H54NO7P	Lipids and lipid-like molecules	Glycerophospholipids	HMDB0010384	NA
4849	M526T223	LysoPE 22:6	526.293	3.71598	[705][M]+	-	49	lipidblast::LysoPE 22:6; [M+H]+	526.293	[M+H]+	682.117	748.86	1000	44.05013:215 57.03157:36 62.0596:72 69.06545:72 79.05329:107 81.06869:72 89.06116:36 91.05125:143 93.06879:72 95.08641:72 95.34686:36 105.0672:107 107.08162:107 109.09746:107 119.08076:107 131.07433:72 131.0905:36 133.09824:72 135.11958:107 145.09741:179 147.1185:107 151.14531:36 158.07214:36 161.09956:72 161.14438:36 169.10304:36 173.13016:72 185.13248:72 191.14095:36 205.42249:36 213.17558:36 3…	C27H44NO7P	Lipids and lipid-like molecules	Glycerophospholipids	HMDB11496	C04438
4883	M528T223	LysoPE 22:5	528.299	3.71445	[705][M+2]+	-	49	lipidblast::LysoPE 22:5; [M+H]+	528.309	[M+H]+	354.094	685.684	1000	44.05001:366 62.05954:287 87.0443:36 93.06882:72 103.06911:36 119.08705:72 129.07251:72 133.08537:72 135.12306:72 157.09917:72 184.07756:72 198.04988:36 276.72034:36 295.24796:107 313.25763:72 356.30157:109 386.06088:74 387.29108:1013 388.06686:41 390.37933:36 433.34906:36 464.23407:36 507.83228:36 510.29529:215 528.3197:143	C27H46NO7P	Lipids and lipid-like molecules	Glycerophospholipids	HMDB11494;HMDB11495;HMDB11524;HMDB11525	C04438
4884	M528T234	LysoPE 22:5	528.308	3.90032	[711][M]+	-	4769	lipidblast::LysoPE 22:5; [M+H]+	528.309	[M+H]+	354.094	685.684	1000	44.05001:366 62.05954:287 87.0443:36 93.06882:72 103.06911:36 119.08705:72 129.07251:72 133.08537:72 135.12306:72 157.09917:72 184.07756:72 198.04988:36 276.72034:36 295.24796:107 313.25763:72 356.30157:109 386.06088:74 387.29108:1013 388.06686:41 390.37933:36 433.34906:36 464.23407:36 507.83228:36 510.29529:215 528.3197:143	C27H46NO7P	Lipids and lipid-like molecules	Glycerophospholipids	HMDB11494;HMDB11495;HMDB11524;HMDB11525	C04438
4885	M528T247	LysoPE 22:5	528.309	4.11151	-	-	408	lipidblast::LysoPE 22:5; [M+H]+	528.309	[M+H]+	354.53	661.149	1000	44.04873:125 57.03311:18 59.05466:36 62.06118:90 81.06657:36 89.05756:18 98.98449:36 149.09338:18 159.13939:18 171.12737:18 177.17273:18 198.05333:36 216.06976:36 257.94974:18 313.25839:36 356.29935:54 380.23129:18 387.26346:91 387.29126:294 467.2691:36 478.34186:36 510.29117:72 528.29913:72	C27H46NO7P	Lipids and lipid-like molecules	Glycerophospholipids	HMDB11494;HMDB11495;HMDB11524;HMDB11525	C04438
4962	M532T271	1-Heptadecanoyl-sn-glycero-3-phosphocholine	532.337	4.51323	[730][M]+	-	2107	inhouse::1-Heptadecanoyl-sn-glycero-3-phosphocholine; false; [M+Na]+	532.338	[M+Na]+	204.563	852.05	1000	85.02851:36 86.101:147 87.46526:36 89.06267:73 104.10861:599 146.98593:108 162.10434:36 184.07492:107 327.27612:76 433.28586:73 473.27393:1196 492.34134:143 508.70053:73 510.35498:377 515.29919:75 532.16272:75 532.33539:663	C25H52NO7P	Lipids and lipid-like molecules	Glycerophospholipids	NA	NA
5031	M536T284	LysoPC 19:1	536.371	4.73229	-	-	4020	lipidblast::LysoPC 19:1; [M+H]+	536.372	[M+H]+	521.345	867.076	800	59.04722:72 76.41366:36 89.0573:143 95.43542:36 103.07669:143 104.10873:748 105.33134:36 115.11:107 145.33211:36 147.06873:143 159.13406:109 177.12627:75 184.06256:113 184.07214:804 198.14391:38 203.16901:36 217.18971:36 258.11606:73 281.05026:256 316.19202:36 353.28915:72 407.29715:36 415.03171:143 443.27451:72 503.09665:143 503.13467:72 518.35181:179 519.14954:75 530.95752:36 536.36987:1046	C27H54NO7P	Lipids and lipid-like molecules	Glycerophospholipids	-	C04230
5032	M536T272_2	LysoPC 19:1	536.39	4.52905	-	-	2147	lipidblast::LysoPC 19:1; [M+H]+	536.372	[M+H]+	521.345	867.076	800	59.04722:72 76.41366:36 89.0573:143 95.43542:36 103.07669:143 104.10873:748 105.33134:36 115.11:107 145.33211:36 147.06873:143 159.13406:109 177.12627:75 184.06256:113 184.07214:804 198.14391:38 203.16901:36 217.18971:36 258.11606:73 281.05026:256 316.19202:36 353.28915:72 407.29715:36 415.03171:143 443.27451:72 503.09665:143 503.13467:72 518.35181:179 519.14954:75 530.95752:36 536.36987:1046	C27H54NO7P	Lipids and lipid-like molecules	Glycerophospholipids	-	C04230
5077	M538T182	PC 18:0; PC(9:0/9:0)	538.36	3.03835	-	-	3168	lipidblast::PC 18:0; PC(9:0/9:0); [M+H]+	538.353	[M+H]+	555.584	741.866	500	104.10847:215 167.10999:36 177.11168:108 184.06866:611 281.04697:72 417.04785:72 505.10544:72 520.33264:107 538.35834:517	C26H52NO8P	Lipids and lipid-like molecules	Glycerophospholipids	-	C00157
5078	M538T333	LysoPC 19:0	538.386	5.55405	[749][M]+	-	2300	lipidblast::LysoPC 19:0; [M+H]+	538.386	[M+H]+	709.491	870.569	600	81.06953:36 101.09686:72 149.05869:36 183.83029:73 184.07355:479 216.11815:36 265.0209:36 282.05991:107 484.37292:36 520.37238:72 538.35614:146 538.38568:220	C27H56NO7P	Lipids and lipid-like molecules	Glycerophospholipids	-	C04230
5146	M542T208	LysoPC 20:5	542.324	3.47497	[765][M]+	-	1426	lipidblast::LysoPC 20:5; [M+H]+	542.324	[M+H]+	813.282	885.528	1000	60.07661:36 60.0788:215 67.05244:24 71.07159:131 79.05471:36 81.0676:49 85.06374:24 86.0945:1305 86.50118:25 89.0587:36 91.05283:48 93.06767:60 95.08527:60 97.07581:12 98.98297:60 103.78024:72 103.86514:39 104.10563:24126 104.25986:41 104.55857:36 104.68423:36 104.90687:36 105.07038:36 107.08483:60 109.09924:24 117.06629:48 119.08882:36 121.09914:24 123.1216:25 124.99969:587 129.06953:60 131.0844…	C28H48NO7P	Lipids and lipid-like molecules	Glycerophospholipids	HMDB10397	C04230
5179	M544T228	LysoPC 20:4	544.34	3.79818	[771][M]+	-	425	lipidblast::LysoPC 20:4; [M+H]+	544.34	[M+H]+	810.716	903.932	1000	45.03423:54 56.04844:54 59.05002:73 60.08107:367 67.0525:107 69.07033:36 71.07401:179 79.04846:36 79.05223:90 80.97227:90 83.04659:36 85.06113:36 85.15624:38 86.09581:2654 87.21981:36 89.06003:90 91.05146:90 93.06901:72 95.08524:125 97.06743:54 98.98293:161 101.10023:54 103.07644:36 103.77874:287 103.88667:44 103.97737:117 104.09837:363 104.10701:49566 104.24394:99 104.31605:77 104.40117:36 104.5…	C28H50NO7P	Lipids and lipid-like molecules	Glycerophospholipids	HMDB10395	C04230
5215	M546T228	LysoPC 20:3	546.346	3.7982	[771][M+2]+	-	425	lipidblast::LysoPC 20:3; [M+H]+	546.356	[M+H]+	852.924	869.056	800	71.07486:36 104.10281:107 104.10857:107 107.35253:36 133.08441:84 184.07324:2975 258.1055:72 528.35315:149 546.35773:492	C28H52NO7P	Lipids and lipid-like molecules	Glycerophospholipids	-	C04230
5219	M546T244	LysoPC 20:3	546.356	4.07327	[783][M]+	-	333	lipidblast::LysoPC 20:3; [M+H]+	546.356	[M+H]+	852.924	869.056	800	71.07486:36 104.10281:107 104.10857:107 107.35253:36 133.08441:84 184.07324:2975 258.1055:72 528.35315:149 546.35773:492	C28H52NO7P	Lipids and lipid-like molecules	Glycerophospholipids	-	C04230
5234	M547T196	Nilotinib	547.218	3.2732	[786][M]+	-	3631	hmdb::Nilotinib; ENone; false; HMDB0015595	547.219	[M+NH4]+	260.193	750	1000	147.10371:72 256.10159:72 257.09015:179 315.16809:36 341.11313:107 402.19531:72 506.26184:36 512.18286:143 529.18719:107 530.19476:340 547.23212:72	C28H22F3N7O	Benzenoids	Benzene and substituted derivatives	HMDB0015595	null
5260	M548T272_2	LysoPC 20:2	548.371	4.52602	[792][M]+	-	37	lipidblast::LysoPC 20:2; [M+H]+	548.371	[M+H]+	783.732	843.319	1000	60.08137:90 67.0528:36 71.07671:36 81.0705:36 85.82775:36 86.09617:289 88.71821:37 98.9819:36 103.79208:45 104.0541:42 104.10741:5144 104.95928:36 123.1172:18 124.99998:125 139.10876:18 166.06183:54 172.54985:18 183.49599:61 183.52086:62 184.07417:6821 184.87016:36 185.90079:36 197.63515:18 199.03329:36 240.10117:54 258.11447:179 286.20908:18 333.27356:36 365.30374:107 376.33072:18 402.47229:18 4…	C28H54NO7P	Lipids and lipid-like molecules	Glycerophospholipids	-	C04230
5262	M548T250	LysoPC 20:2	548.38	4.17285	[794][M]+	[M+H+NH3]+ 530.346	46	lipidblast::LysoPC 20:2; [M+H]+	548.371	[M+H]+	826.766	858.428	800	46.06287:14 57.03854:7 60.08152:21 67.06112:7 79.05417:7 86.09135:29 86.09659:86 89.05951:29 101.06146:14 104.09795:14 104.10803:79 122.49831:7 125.00087:43 131.07112:14 139.01323:7 145.1163:7 147.09642:14 166.06686:14 171.11295:7 183.50909:23 184.07388:3406 184.69328:14 185.07156:14 186.59821:14 191.12399:14 258.10577:29 327.30493:7 333.27982:14 349.27646:7 365.29977:21 407.32202:64 459.32608:7 …	C28H54NO7P	Lipids and lipid-like molecules	Glycerophospholipids	-	C04230
5306	M550T311	Plasmenyl-PC 20:0; PC(P-14:0/6:0)	550.387	5.18627	[802][M]+	-	91	lipidblast::Plasmenyl-PC 20:0; PC(P-14:0/6:0); [M+H]+	550.386	[M+H]+	774.992	853.77	666.667	60.07817:7 86.09509:43 87.95923:7 103.09007:7 104.10774:57 117.10523:7 125.00362:21 160.12923:7 184.07697:1459 184.58122:8 305.19873:7 435.24979:7 491.28653:14 491.34915:7 506.36267:29 519.32434:7 532.37158:43 541.82355:7 550.39404:213 550.84143:14	C28H56NO7P	Lipids and lipid-like molecules	Glycerophospholipids	-	C00958
5308	M550T321	LysoPC 20:1	550.405	5.3455	[803][M]2+	-	73	lipidblast::LysoPC 20:1; [M+H]+	550.387	[M+H]+	791.337	866.681	1000	81.07149:36 86.09595:288 89.06421:73 98.99171:76 104.07143:86 104.10745:3906 104.68174:50 125.00037:179 166.06476:72 181.01703:76 183.48595:93 184.0737:6137 186.17195:44 240.09277:72 258.10834:215 339.51779:36 367.31723:252 449.19666:36 473.31009:72 482.9104:36 497.38287:36 515.38196:80 532.20453:78 532.37067:1398 538.46179:36 548.65533:76 550.27075:72 550.39001:7952 550.51923:100	C28H56NO7P	Lipids and lipid-like molecules	Glycerophospholipids	-	C04230
5344	M552T488	LysoPC 20:0	552.403	8.1356	-	-	5303	lipidblast::LysoPC 20:0; [M+H]+	552.405	[M+H]+	519.954	851.654	600	104.10586:72 142.27463:36 184.07631:143 344.88519:72 474.82925:72 534.40869:73 550.34625:36 552.39893:111	C28H58NO7P	Lipids and lipid-like molecules	Glycerophospholipids	HMDB10390	C04230
5636	M568T225	LysoPC 22:6	568.34	3.75067	[863][M]+	[M+H]+ 567.333	1234	lipidblast::LysoPC 22:6; [M+H]+	568.34	[M+H]+	812.153	893.331	1000	45.03397:36 56.04607:36 60.08192:216 67.05341:54 71.07139:125 79.0545:54 81.07374:72 85.74869:39 86.09689:1794 86.81121:36 91.04855:54 91.05394:54 93.0647:36 95.08503:54 98.97851:36 103.78286:161 103.862:78 104.10538:33773 104.31441:77 104.43127:53 104.58141:36 104.73311:54 104.99052:54 105.06144:54 105.10052:54 105.23521:54 105.6935:36 107.08311:54 114.33484:18 117.06907:54 119.07929:54 121.1050…	C30H50NO7P	Lipids and lipid-like molecules	Glycerophospholipids	HMDB10404	C04230
5671	M570T225	LysoPC 22:5	570.346	3.75005	[863][M+2]+	-	1234	lipidblast::LysoPC 22:5; [M+H]+	570.356	[M+H]+	790.831	850.665	1000	60.08183:72 71.07481:89 84.67818:18 86.09796:286 91.81391:18 98.98661:18 103.7825:72 104.10934:4239 104.79923:36 125.0052:233 166.06227:89 177.13448:40 183.49068:54 184.05927:181 184.07651:5748 185.1299:36 240.09274:54 258.10797:143 387.28265:72 493.25391:36 493.27588:54 511.2583:36 551.68951:39 552.34644:1070 568.47992:36 570.36029:8214 570.7381:52	C30H52NO7P	Lipids and lipid-like molecules	Glycerophospholipids	-	C04230
5672	M570T249	LysoPC 22:5	570.356	4.14967	-	-	4540	lipidblast::LysoPC 22:5; [M+H]+	570.357	[M+H]+	786.909	858.87	1000	59.04855:7 60.08178:36 67.79191:7 81.07355:7 86.09539:136 87.71864:15 89.06094:29 93.0713:14 97.06143:7 104.00286:16 104.10802:1904 104.70397:14 119.08673:14 121.10014:7 124.99911:86 133.08664:14 147.10291:14 155.01173:7 163.75772:7 166.06633:36 177.16504:7 183.4912:15 184.0732:2353 185.25919:14 240.10233:14 258.10889:64 387.28989:29 491.31671:7 493.27505:29 497.33887:14 511.29269:21 552.34583:45…	C30H52NO7P	Lipids and lipid-like molecules	Glycerophospholipids	-	C04230
5674	M570T237	LysoPC 22:5	570.356	3.94455	[869][M]+	-	3347	lipidblast::LysoPC 22:5; [M+H]+	570.356	[M+H]+	790.831	850.665	1000	60.08183:72 71.07481:89 84.67818:18 86.09796:286 91.81391:18 98.98661:18 103.7825:72 104.10934:4239 104.79923:36 125.0052:233 166.06227:89 177.13448:40 183.49068:54 184.05927:181 184.07651:5748 185.1299:36 240.09274:54 258.10797:143 387.28265:72 493.25391:36 493.27588:54 511.2583:36 551.68951:39 552.34644:1070 568.47992:36 570.36029:8214 570.7381:52	C30H52NO7P	Lipids and lipid-like molecules	Glycerophospholipids	-	C04230
5700	M572T262	LysoPC 22:4	572.372	4.37415	[877][M]+	-	3096	lipidblast::LysoPC 22:4; [M+H]+	572.371	[M+H]+	765.527	829.756	800	43.04084:18 59.05199:72 60.08197:54 73.06631:36 85.06355:18 86.093:161 89.06117:161 90.06487:36 98.98415:18 101.09722:54 103.07483:72 104.09819:83 104.10683:2697 104.61032:22 125.00098:90 131.10353:36 133.08693:72 145.11797:36 147.1015:72 151.09163:37 158.09006:18 159.14297:72 163.02336:36 177.10899:54 181.03021:39 183.49155:42 184.07547:3150 185.89632:36 189.14322:54 191.12555:54 203.17212:72 25…	C30H54NO7P	Lipids and lipid-like molecules	Glycerophospholipids	-	C04230
5701	M572T272	LysoPC 22:4	572.388	4.5258	[872][M+1]+	-	37	lipidblast::LysoPC 22:4; [M+H]+	572.371	[M+H]+	765.527	829.756	800	43.04084:18 59.05199:72 60.08197:54 73.06631:36 85.06355:18 86.093:161 89.06117:161 90.06487:36 98.98415:18 101.09722:54 103.07483:72 104.09819:83 104.10683:2697 104.61032:22 125.00098:90 131.10353:36 133.08693:72 145.11797:36 147.1015:72 151.09163:37 158.09006:18 159.14297:72 163.02336:36 177.10899:54 181.03021:39 183.49155:42 184.07547:3150 185.89632:36 189.14322:54 191.12555:54 203.17212:72 25…	C30H54NO7P	Lipids and lipid-like molecules	Glycerophospholipids	-	C04230
5869	M583T468	Biliverdin	583.255	7.80433	[900][M+2]+	-	29	hmdb::Biliverdin; E10; true; HMDB0001008	583.255	[M+H]+	948.503	309.921	482.759	183.08978:36 209.11089:36 225.09102:54 227.11899:72 231.09915:36 236.10237:36 237.10162:72 238.10733:54 239.11954:36 241.09338:54 241.10655:72 251.1201:72 253.08885:54 253.13155:107 254.09637:72 255.10814:72 258.11014:36 269.12018:90 271.09998:72 271.13718:54 279.11539:107 283.10745:253 284.11826:399 285.10696:146 285.11652:382 285.75595:36 287.13028:54 289.18954:36 295.10818:161 296.10614:143 29…	C33H34N4O6	Organoheterocyclic compounds	Tetrapyrroles and derivatives	HMDB0001008	C00500
6050	M593T433	SM 26:0; SM(d14:0/12:0)	593.476	7.2241	-	-	5381	lipidblast::SM 26:0; SM(d14:0/12:0); [M+H]+	593.475	[M+H]+	690.018	355.142	666.667	42.978:7 45.03422:21 59.04599:21 71.09012:7 79.05808:7 81.06977:14 87.04159:14 89.05714:64 93.07159:14 95.08239:21 97.10077:7 101.09459:14 119.09377:7 127.11053:7 129.08931:14 131.10764:7 133.08298:21 147.10106:21 151.15376:7 161.11389:14 169.11974:7 205.15033:21 221.07367:14 223.17212:14 228.66978:14 235.15166:14 245.1969:7 277.20651:14 279.22995:21 281.05475:29 281.25839:14 292.21524:14 295.218…	C31H65N2O6P	Lipids and lipid-like molecules	Sphingolipids	-	C00550
6151	M599T306	SM 27:4; SM(d14:3/13:1)	599.416	5.09397	[962][M]+	[M+H-H20]+ 616.42	27	lipidblast::SM 27:4; SM(d14:3/13:1); [M+H]+	599.416	[M+H]+	560.245	384.334	666.667	69.06538:72 69.07007:72 81.06991:72 89.05445:72 97.10059:143 103.07478:72 104.10534:143 107.08162:107 125.09094:144 133.08852:72 153.09096:143 157.076:73 159.13582:72 171.10161:965 172.43236:39 184.07928:72 185.13844:36 203.15802:36 217.17599:36 221.1545:327 226.37012:37 239.16708:291 253.24095:36 255.15703:77 257.1777:1173 257.78955:41 260.80035:36 275.20685:72 305.19891:36 323.19781:73 325.2397…	C32H59N2O6P	Lipids and lipid-like molecules	Sphingolipids	-	C00550
6416	M615T434	SM 28:3; SM(d14:2/14:1)	615.459	7.23349	-	-	5382	lipidblast::SM 28:3; SM(d14:2/14:1); [M+H]+	615.459	[M+H]+	786.945	358.105	666.667	45.0319:7 55.94668:4 59.04866:14 67.05464:4 73.0616:7 83.08784:7 85.06384:7 87.04198:14 87.08019:7 89.06018:61 95.0497:7 99.08303:11 103.07395:18 109.09817:7 115.11308:7 129.09749:7 131.10455:11 133.08473:21 138.6001:4 145.12093:11 147.10281:21 149.12054:7 159.13914:7 161.1192:7 171.12738:7 175.13358:7 177.11272:18 189.1414:7 191.12375:11 203.16841:7 205.13982:14 223.07878:7 235.1597:7 261.20761:…	C33H63N2O6P	Lipids and lipid-like molecules	Sphingolipids	-	C00550
6450	M617T443	SM 28:2; SM(d14:1/14:1)	617.475	7.38118	[1018][M]+	-	75	lipidblast::SM 28:2; SM(d14:1/14:1); [M+H]+	617.475	[M+H]+	897.358	355.144	666.667	57.03882:18 89.05826:108 103.07312:54 117.0917:36 133.08173:54 147.09773:36 177.118:36 191.12318:36 235.15845:36 257.54645:18 301.21216:36 317.2182:36 319.21591:36 333.17438:18 335.22684:72 336.73077:37 337.2337:814 338.18872:56 339.24915:672 355.0752:36 581.47888:36 599.4704:72 600.58771:36 615.48462:54 615.53717:72 617.42712:103 617.4798:17125 617.90094:89	C33H65N2O6P	Lipids and lipid-like molecules	Sphingolipids	-	C00550
6451	M617T430	SM 28:2; SM(d14:1/14:1)	617.475	7.1671	-	-	1665	lipidblast::SM 28:2; SM(d14:1/14:1); [M+H]+	617.475	[M+H]+	858.398	354.195	666.667	40.02571:7 45.03078:14 59.04832:14 81.07082:7 85.56403:7 87.04126:21 89.05943:57 99.08635:7 101.10393:7 103.07443:21 117.08704:21 120.49162:7 127.07595:14 132.04271:7 133.08659:57 145.12105:14 147.09947:43 155.05571:7 161.11378:21 176.08032:7 177.11438:36 186.12144:7 191.12924:29 205.14336:21 249.1628:14 277.17123:7 289.22195:7 318.19562:7 319.21667:14 327.26263:14 331.24988:7 337.22678:50 337.23…	C33H65N2O6P	Lipids and lipid-like molecules	Sphingolipids	-	C00550
6489	M619T475	SM 28:1; SM(d14:0/14:1)	619.491	7.909	[1023][M]+	-	3791	lipidblast::SM 28:1; SM(d14:0/14:1); [M+H]+	619.491	[M+H]+	823.848	354.409	666.667	41.1544:12 87.08024:24 89.06154:72 102.06554:12 103.07387:60 117.08799:24 133.086:96 147.10231:48 282.27002:24 303.22552:36 337.24188:131 338.2359:48 338.33459:48 339.21317:50 339.25217:1605 601.49011:36 617.49261:60 619.21338:36 619.30829:60 619.48749:13296 619.87775:43	C33H67N2O6P	Lipids and lipid-like molecules	Sphingolipids	-	C00550
6490	M619T443	SM 28:1; SM(d14:0/14:1)	619.487	7.37838	[1018][M+2]+	-	75	lipidblast::SM 28:1; SM(d14:0/14:1); [M+H]+	619.491	[M+H]+	833.963	357.423	666.667	59.04788:24 89.05811:84 101.06723:24 115.10789:36 133.08415:72 147.09886:24 189.15471:12 191.12543:48 282.28418:36 335.31586:12 337.22968:107 338.34836:48 339.25037:833 340.24213:25 601.49554:60 617.48785:36 619.04346:24 619.3703:36 619.48981:9319	C33H67N2O6P	Lipids and lipid-like molecules	Sphingolipids	-	C00550
6518	M621T294	1-arachidonoyl-sn-glycero-3-phospho-1D-myo-inositol	621.304	4.90357	[1029][M]+	-	2553	hmdb::1-arachidonoyl-sn-glycero-3-phospho-1D-myo-inositol; E20; true; HMDB0062722	621.303	[M+H]+	635.59	604.505	516.129	59.05024:36 81.07471:72 87.06383:36 100.03365:36 105.07023:36 111.07728:36 119.08736:72 121.09616:72 127.03863:36 129.06819:36 137.09749:72 147.11787:72 151.10657:36 155.0079:251 157.09668:72 161.14043:72 189.1568:72 199.15239:36 203.18242:143 243.02737:72 259.25317:36 261.03671:143 269.21347:73 269.23199:364 271.62173:37 276.39526:36 287.23392:480 297.25507:38 299.05469:72 309.12177:72 317.06552…	C29H49O12P	Lipids and lipid-like molecules	Glycerophospholipids	HMDB0062722	null
6674	M632T137	Mesaconitine	632.302	2.28663	-	[M+H-CO2]+ 675.311	23	inhouse::Mesaconitine; false; [M+H]+	632.302	[M+H]+	562.309	732.42	500	196.81647:36 331.22302:36 574.30579:72 632.28192:143 632.31384:143	C33H45NO11	-	-	NA	C08698
6803	M641T475	SM 30:4; SM(d14:2/16:2)	641.472	7.91308	[1086][M]+	-	3792	lipidblast::SM 30:4; SM(d14:2/16:2); [M+H]+	641.471	[M+H]+	715.689	366.005	666.667	43.05471:7 45.03117:21 57.03576:14 67.04992:14 73.77776:7 81.033:14 85.06995:7 87.0455:29 87.08109:21 89.05839:86 91.08754:7 99.08379:21 101.09566:14 103.07182:43 104.07787:14 113.05775:7 115.10912:14 125.05447:7 131.10979:14 133.08672:79 145.12282:14 147.09782:36 149.11206:7 159.12845:14 161.11916:14 171.10316:14 173.5986:7 177.10678:43 180.10382:14 191.12909:21 205.14313:21 211.15752:7 213.9617…	C35H65N2O6P	Lipids and lipid-like molecules	Sphingolipids	-	C00550
7339	M690T217	PC(15:0/14:1(9Z))	690.5	3.61137	[1187][M]+	-	1612	hmdb::PC(15:0/14:1(9Z)); E20; true; HMDB0007933	690.5	[M+H]+	537.517	841.433	1000	41.03865:36 89.06472:72 101.10681:36 115.11363:107 137.72418:36 147.09991:72 159.14145:179 184.08176:72 189.15353:72 203.16083:72 235.15578:72 261.21252:72 291.21826:36 673.47516:107 690.50238:530	C37H72NO8P	Lipids and lipid-like molecules	Glycerophospholipids	HMDB0007933	C00157
7434	M702T346	SM 34:2; SM(d14:0/20:2)	701.56	5.76777	[1205][M]+	-	802	lipidblast::SM 34:2; SM(d14:0/20:2); [M+H]+	701.559	[M+H]+	856.268	869.306	1000	80.98251:18 86.09862:90 103.07703:18 104.10762:54 124.99438:36 133.08354:36 177.11919:36 183.49823:56 184.07259:3758 186.11304:36 205.14496:36 674.27747:18 683.55774:54 701.38434:37 701.56012:1175 702.03528:20	C39H77N2O6P	Lipids and lipid-like molecules	Sphingolipids	-	C00550
7435	M702T362	SM 34:2; SM(d14:0/20:2)	701.56	6.03034	[1206][M]+	-	1989	lipidblast::SM 34:2; SM(d14:0/20:2); [M+H]+	701.561	[M+H]+	435.483	856.707	666.667	59.04662:107 87.04043:72 89.05725:107 103.07492:72 125.0074:72 131.59891:36 133.08379:143 147.0965:72 160.14233:74 178.11417:76 184.0737:953 189.47952:38 217.95522:36 249.16527:72 281.05722:72 355.07346:72 366.2677:36 371.10519:143 422.29291:36 701.47034:73 701.58258:260 701.63495:73	C39H77N2O6P	Lipids and lipid-like molecules	Sphingolipids	-	C00550
7462	M705T235	PC(14:1(9Z)/16:0)	704.516	3.91685	[1209][M]+	-	4770	hmdb::PC(14:1(9Z)/16:0); E20; true; HMDB0007902	704.515	[M+H]+	567.611	827.056	1000	59.05077:36 84.183:36 89.06015:179 101.09348:143 101.10484:36 115.10854:107 117.08668:72 131.11589:72 143.10016:36 145.12097:215 147.10286:72 149.47433:73 159.13565:363 161.11389:72 175.13179:72 184.06987:143 189.15121:143 191.13167:107 203.16451:215 207.02943:36 242.17175:36 261.1987:72 291.22543:36 305.22815:107 349.26965:72 407.31226:36 459.22833:36 668.4397:72 687.4978:107 704.49042:323 704.5…	C38H74NO8P	Lipids and lipid-like molecules	Glycerophospholipids	HMDB0007902	C00157
7573	M719T257	PC(15:0/16:1(9Z))	718.532	4.28698	[1231][M]+	-	590	hmdb::PC(15:0/16:1(9Z)); E20; true; HMDB0007936	718.532	[M+H]+	424.079	796.536	1000	45.04168:18 59.04991:72 70.16724:18 85.06629:18 87.08002:54 89.05865:143 101.05621:36 101.09028:161 103.07356:72 115.11252:179 117.09525:18 131.10698:125 145.1199:358 147.09833:72 149.8602:36 159.13434:272 161.11255:72 175.12834:36 184.07578:36 187.13098:18 189.14743:143 191.13565:91 203.1604:310 205.13983:90 217.17845:90 233.19707:18 247.18106:72 261.21375:54 263.18262:90 277.19989:36 281.20905:…	C39H76NO8P	Lipids and lipid-like molecules	Glycerophospholipids	HMDB0007936	C00157
7684	M733T284	PC(16:0/16:1(9Z))	732.548	4.72563	[1251][M]+	-	4022	hmdb::PC(16:0/16:1(9Z)); E20; true; HMDB0007969	732.547	[M+H]+	577.938	837.882	1000	87.08961:36 101.09501:72 103.07261:143 115.10703:107 145.12068:107 149.11682:73 159.13345:366 161.13318:37 173.14464:72 175.14616:72 184.06918:179 189.15048:72 203.16362:215 205.14714:72 217.17561:107 257.17072:36 261.19943:72 275.22546:72 319.25198:72 353.26102:36 366.7626:36 715.47064:72 715.50842:107 732.48602:78 732.54718:1565	C40H78NO8P	Lipids and lipid-like molecules	Glycerophospholipids	HMDB0007969	C00157
7744	M741T326_1	1,2-Dilinoleoyl-sn-glycero-3-phosphoethanolamine	740.526	5.4378	[1261][M]+	-	18	inhouse::1,2-Dilinoleoyl-sn-glycero-3-phosphoethanolamine; false; [M+H]+	740.525	[M+H]+	506.403	842.158	1000	89.06427:36 101.09225:36 103.07416:36 143.10744:18 147.12054:18 189.15021:36 247.18102:36 599.4809:36 599.50507:90 740.40277:36 740.45276:72 740.5296:125	C41H74NO8P	Lipids and lipid-like molecules	Glycerophospholipids	NA	NA
7787	M747T313	PC(15:0/18:1(11Z))	746.563	5.21517	[1270][M]+	-	4495	hmdb::PC(15:0/18:1(11Z)); E20; true; HMDB0007938	746.563	[M+H]+	619.134	819.084	1000	59.05232:36 101.09621:72 115.10517:72 131.10721:72 135.58017:36 145.12181:72 159.13632:143 184.07594:72 203.16054:179 205.14807:72 217.18274:107 251.18036:36 305.23886:72 706.1947:36 729.55487:107 746.55444:385 746.57373:858 746.71265:40	C41H80NO8P	Lipids and lipid-like molecules	Glycerophospholipids	HMDB0007938	C00157
7846	M757T486	PC(18:3(6Z,9Z,12Z)/16:0)	756.554	8.1083	-	-	2658	hmdb::PC(18:3(6Z,9Z,12Z)/16:0); E20; true; HMDB0008166	756.555	[M+H]+	834.167	879.999	1000	89.06058:36 101.09811:12 136.04353:12 155.06641:25 178.14609:12 184.07555:406 189.14529:12 191.13156:36 669.68866:12 756.50616:62 756.54504:543	C42H78NO8P	Lipids and lipid-like molecules	Glycerophospholipids	HMDB0008166	C00157
7847	M757T362	PC(18:3(6Z,9Z,12Z)/16:0)	756.554	6.02527	[1282][M]+	[M+H-CH4]+ 771.578	1982	hmdb::PC(18:3(6Z,9Z,12Z)/16:0); E20; true; HMDB0008166	756.557	[M+H]+	818.473	879.02	1000	86.09535:54 89.0556:36 124.99484:36 133.08722:36 147.1037:36 165.16779:37 178.20164:18 183.99217:76 184.07455:2235 184.10904:23 186.71466:36 355.22867:18 518.34296:18 521.30841:72 570.43225:18 754.14331:36 755.92834:37 756.5614:2811 756.65851:61	C42H78NO8P	Lipids and lipid-like molecules	Glycerophospholipids	HMDB0008166	C00157
7848	M757T398	PC(18:3(6Z,9Z,12Z)/16:0)	756.554	6.63528	-	-	1105	hmdb::PC(18:3(6Z,9Z,12Z)/16:0); E20; true; HMDB0008166	756.554	[M+H]+	702.312	879.538	1000	89.05878:72 133.08444:72 147.0956:72 157.11958:36 164.9904:73 184.07112:1010 189.11751:36 203.16371:36 236.16475:36 417.76193:36 663.47131:72 697.47479:72 756.28796:74 756.55206:1735 756.62585:188	C42H78NO8P	Lipids and lipid-like molecules	Glycerophospholipids	HMDB0008166	C00157
7863	M759T389	PC(16:0/18:2(9Z,12Z))	758.57	6.48232	-	[M+Na]+ 735.573	2447	hmdb::PC(16:0/18:2(9Z,12Z)); E20; true; HMDB0007973	758.57	[M+H]+	854.209	877.698	1000	86.0985:215 104.11039:107 124.99428:107 125.00375:107 133.09323:73 169.1295:36 183.49817:154 184.07254:12694 184.81863:82 185.08366:51 186.41559:38 478.31982:72 496.32614:72 503.0946:107 515.42798:73 756.13306:72 757.43457:72 758.27045:234 758.56989:14372 759.04449:149	C42H80NO8P	Lipids and lipid-like molecules	Glycerophospholipids	HMDB0007973	C00157
7864	M759T487	PC(16:0/18:2(9Z,12Z))	758.57	8.10988	[1286][M]+	-	2616	hmdb::PC(16:0/18:2(9Z,12Z)); E20; true; HMDB0007973	758.57	[M+H]+	870.175	878.724	1000	86.09055:72 86.09579:251 101.09182:36 104.10281:72 124.99512:107 183.50778:151 184.07449:11532 184.82826:99 185.00685:72 189.25688:74 353.2525:36 418.8782:72 486.87061:143 492.86871:36 496.33923:107 503.10449:72 575.50983:72 601.47992:36 634.70483:36 756.10602:72 757.64069:72 758.24719:72 758.57001:13994	C42H80NO8P	Lipids and lipid-like molecules	Glycerophospholipids	HMDB0007973	C00157
7865	M759T284	PC(16:0/18:2(9Z,12Z))	758.57	4.73088	[1287][M]+	-	4023	hmdb::PC(16:0/18:2(9Z,12Z)); E20; true; HMDB0007973	758.569	[M+H]+	876.008	878.876	1000	86.09972:107 103.07679:36 125.00203:107 183.48647:72 184.07422:6180 185.17183:67 196.03656:36 496.32858:72 742.55127:36 756.15912:72 758.27319:72 758.56879:7595	C42H80NO8P	Lipids and lipid-like molecules	Glycerophospholipids	HMDB0007973	C00157
7866	M759T345	PC(16:0/18:2(9Z,12Z))	758.57	5.74185	-	-	2673	hmdb::PC(16:0/18:2(9Z,12Z)); E20; true; HMDB0007973	758.571	[M+H]+	875.299	878.796	1000	71.57708:73 85.0636:72 86.09961:327 98.98571:72 104.12432:73 119.4482:36 124.99818:146 131.11203:36 183.4886:107 183.50581:162 184.07251:17476 184.29868:127 185.01448:72 263.1792:36 281.04697:72 423.2948:36 494.34052:36 564.59918:36 756.1377:107 756.18042:72 758.23615:107 758.57452:21333	C42H80NO8P	Lipids and lipid-like molecules	Glycerophospholipids	HMDB0007973	C00157
7869	M759T417	PC(16:0/18:2(9Z,12Z))	758.57	6.95585	-	-	2680	hmdb::PC(16:0/18:2(9Z,12Z)); E20; true; HMDB0007973	758.57	[M+H]+	850.239	879.805	1000	84.04218:36 86.09622:143 103.0784:36 166.07684:79 177.14584:79 183.47932:88 184.07664:6178 184.80737:68 191.06625:72 281.04449:107 295.10617:72 328.02103:72 405.05078:107 429.09567:72 496.36346:72 503.11621:107 756.16211:72 757.45972:72 758.21002:143 758.26837:72 758.57562:8514	C42H80NO8P	Lipids and lipid-like molecules	Glycerophospholipids	HMDB0007973	C00157
7871	M759T316_1	PC(16:0/18:2(9Z,12Z))	758.57	5.26464	-	-	3191	hmdb::PC(16:0/18:2(9Z,12Z)); E20; true; HMDB0007973	758.571	[M+H]+	875.173	879.672	1000	82.32082:36 86.09689:112 104.11401:36 124.99937:143 148.65739:36 183.49348:186 184.07549:8403 185.05011:77 186.15829:72 480.0824:36 745.30487:36 756.14288:107 758.36188:73 758.5719:11298	C42H80NO8P	Lipids and lipid-like molecules	Glycerophospholipids	HMDB0007973	C00157
7874	M759T267	PC(16:0/18:2(9Z,12Z))	758.57	4.45435	-	-	4432	hmdb::PC(16:0/18:2(9Z,12Z)); E20; true; HMDB0007973	758.57	[M+H]+	858.574	879.381	1000	85.06557:36 86.09766:107 104.1048:77 115.11172:36 184.07295:5568 185.1936:58 281.04941:107 734.19287:36 756.14667:72 758.08179:73 758.57178:7194	C42H80NO8P	Lipids and lipid-like molecules	Glycerophospholipids	HMDB0007973	C00157
7875	M759T374	PC(16:0/18:2(9Z,12Z))	758.57	6.23885	-	-	2727	hmdb::PC(16:0/18:2(9Z,12Z)); E20; true; HMDB0007973	758.57	[M+H]+	853.526	866.82	1000	60.08325:72 71.07658:36 83.08176:73 86.0963:294 89.06324:72 98.98509:107 103.07585:36 104.10356:72 109.19014:36 125.00247:304 133.08698:107 183.49057:140 184.07257:29738 184.32367:197 185.08371:72 186.35007:72 281.05515:72 341.02502:36 494.33475:36 496.33374:107 502.32959:72 531.3407:36 756.12158:143 757.5863:72 758.07617:72 758.19672:107 758.23169:147 758.35614:72 758.4339:430 758.57391:23602 75…	C42H80NO8P	Lipids and lipid-like molecules	Glycerophospholipids	HMDB0007973	C00157
7923	M765T209_1	PE(18:2(9Z,12Z)/20:4(8Z,11Z,14Z,17Z))	764.511	3.47728	-	-	1578	hmdb::PE(18:2(9Z,12Z)/20:4(8Z,11Z,14Z,17Z)); E10; true; HMDB0009103	764.536	[M+H]+	691.56	797.358	666.667	73.02991:36 145.11592:72 184.0759:108 335.23401:72 623.51862:108 759.22137:36 764.53052:259	C43H74NO8P	Lipids and lipid-like molecules	Glycerophospholipids	HMDB0009103	C00350
7941	M767T361	Plasmenyl-PC 36:4; PC(P-14:0/22:4)	766.575	6.02448	[1303][M]+	-	2005	lipidblast::Plasmenyl-PC 36:4; PC(P-14:0/22:4); [M+H]+	766.574	[M+H]+	519.588	695.495	666.667	60.07885:36 86.09354:72 89.0631:72 147.11163:73 167.7471:73 184.07195:908 186.42076:40 540.4787:36 625.50122:72 707.4837:72 723.52295:107 766.49786:146 766.56433:1293 766.63861:125	C44H80NO7P	Lipids and lipid-like molecules	Glycerophospholipids	-	C00958
7948	M768T253	TG 45:10; TG(12:3/16:4/17:3)	767.514	4.21723	-	-	3991	lipidblast::TG 45:10; TG(12:3/16:4/17:3); [M+Na]+	767.515	[M+Na]+	944.904	719.603	500	87.07756:4 104.10424:7 133.08553:11 147.10341:7 161.13216:7 184.07172:25 202.12677:4 451.51968:4 493.33105:4 496.34683:11 504.32288:7 518.31891:18 519.3161:11 520.33997:7 522.34882:7 542.35748:7 626.53424:7 765.07056:11 767.47473:130 767.51776:1156 767.62341:16 767.92078:7	C48H72O6	Lipids and lipid-like molecules	Glycerolipids	-	C00422
7958	M769T361	Plasmenyl-PC 36:3; PC(P-14:0/22:3)	768.59	6.02307	[1306][M]+	-	2028	lipidblast::Plasmenyl-PC 36:3; PC(P-14:0/22:3); [M+H]+	768.591	[M+H]+	562.855	721.933	666.667	59.04746:24 86.09935:24 89.06364:36 129.09309:12 145.11266:12 159.14278:12 161.12105:24 175.14279:12 184.07336:613 191.13513:12 351.24353:12 501.35681:24 627.53333:60 707.53113:12 768.4519:48 768.49103:48 768.51453:72 768.58502:695	C44H82NO7P	Lipids and lipid-like molecules	Glycerophospholipids	-	C00958
8021	M777T287	PC(18:3(6Z,9Z,12Z)/18:4(6Z,9Z,12Z,15Z))	776.517	4.79063	-	-	1350	hmdb::PC(18:3(6Z,9Z,12Z)/18:4(6Z,9Z,12Z,15Z)); E20; true; HMDB0008174	776.516	[M+H]+	594.327	818.517	1000	67.05645:36 115.10737:72 155.10143:36 171.10136:36 173.15053:72 184.06949:72 229.15135:72 271.20139:36 457.2894:72 485.29871:72 524.41907:36 655.39612:72 713.41663:72 713.45807:179 776.53589:762 776.56342:615 776.64215:44	C44H74NO8P	Lipids and lipid-like molecules	Glycerophospholipids	HMDB0008174	C00157
8030	M778T161	L-Thyroxine	777.694	2.68568	-	-	16	inhouse::L-Thyroxine; false; [M+H]+	777.693	[M+H]+	727.546	747.128	666.667	247.16573:4 347.10071:4 375.09897:4 398.16104:4 475.17123:4 531.27069:7 604.76471:11 605.52203:7 633.74182:18 633.75958:36 718.65228:18 729.39862:7 731.69647:311 760.67426:25 777.45587:11 777.69611:209	C15H11I4NO4	Organic acids and derivatives	Carboxylic acids and derivatives	HMDB0000248	C01829
8035	M779T475	1,2-Di-(9Z,12Z,15Z-octadecatrienoyl)-sn-glycero-3-phosphocholine	778.532	7.92158	-	-	3843	inhouse::1,2-Di-(9Z,12Z,15Z-octadecatrienoyl)-sn-glycero-3-phosphocholine; false; [M+H]+	778.535	[M+H]+	674.076	878.878	1000	86.10054:18 146.97577:36 184.06779:72 573.49463:36 595.46765:90 595.49176:36 711.07306:18 719.4541:146 768.58508:36 778.45154:36 778.53821:1150	C44H76NO8P	Lipids and lipid-like molecules	Glycerophospholipids	NA	NA
8036	M779T398	1,2-Di-(9Z,12Z,15Z-octadecatrienoyl)-sn-glycero-3-phosphocholine	778.536	6.63363	-	-	1118	inhouse::1,2-Di-(9Z,12Z,15Z-octadecatrienoyl)-sn-glycero-3-phosphocholine; false; [M+H]+	778.538	[M+H]+	595.529	858.545	500	86.09547:72 101.0602:72 146.98346:72 177.1243:36 191.14737:72 400.29767:36 563.42993:36 595.47015:145 617.45581:72 630.41229:36 719.45099:218 737.00781:36 777.97852:73 778.49463:173 778.53009:1349 778.61676:120	C44H76NO8P	Lipids and lipid-like molecules	Glycerophospholipids	NA	NA
8037	M779T362	1,2-Di-(9Z,12Z,15Z-octadecatrienoyl)-sn-glycero-3-phosphocholine	778.535	6.0273	-	-	2084	inhouse::1,2-Di-(9Z,12Z,15Z-octadecatrienoyl)-sn-glycero-3-phosphocholine; false; [M+H]+	778.535	[M+H]+	676.859	878.973	1000	69.06868:18 85.06226:18 89.06126:54 99.79399:18 145.12439:18 147.09944:36 177.11673:36 184.07008:90 573.48785:36 595.47797:143 705.97552:18 719.46149:223 778.54187:1401 778.80591:36	C44H76NO8P	Lipids and lipid-like molecules	Glycerophospholipids	NA	NA
8054	M781T362	PC(20:4(8Z,11Z,14Z,17Z)/16:1(9Z))	780.553	6.02527	[1325][M]+	-	2043	hmdb::PC(20:4(8Z,11Z,14Z,17Z)/16:1(9Z)); E20; true; HMDB0008463	780.553	[M+H]+	844.015	878.415	1000	86.09441:107 125.0027:72 133.08708:36 146.98352:72 161.1268:36 184.07568:5650 185.60976:72 575.50922:109 597.45789:73 597.49585:221 654.71539:36 721.43793:38 721.47205:262 721.53278:73 778.05389:72 779.66187:72 780.56122:10992	C44H78NO8P	Lipids and lipid-like molecules	Glycerophospholipids	HMDB0008463	C00157
8055	M781T398	PC(20:4(8Z,11Z,14Z,17Z)/16:1(9Z))	780.553	6.62858	[1326][M]+	-	1121	hmdb::PC(20:4(8Z,11Z,14Z,17Z)/16:1(9Z)); E20; true; HMDB0008463	780.552	[M+H]+	738.848	861.817	1000	85.05959:36 86.09557:179 89.05979:107 111.05628:36 145.13176:36 146.97841:143 159.13789:36 175.49112:36 184.07584:1901 186.64839:39 266.18121:72 574.47162:36 575.51123:107 581.11481:36 595.51129:73 597.48071:261 597.49103:296 608.41425:36 615.46747:221 615.74078:73 721.30035:74 721.48242:712 722.89038:41 778.05298:72 780.50507:369 780.55243:7574	C44H78NO8P	Lipids and lipid-like molecules	Glycerophospholipids	HMDB0008463	C00157
8056	M781T486	PC(20:4(8Z,11Z,14Z,17Z)/16:1(9Z))	780.553	8.10198	[1327][M]+	-	2620	hmdb::PC(20:4(8Z,11Z,14Z,17Z)/16:1(9Z)); E20; true; HMDB0008463	780.553	[M+H]+	685.572	859.549	1000	59.80109:36 148.83652:36 161.12302:36 184.06966:404 402.9162:36 597.48389:143 721.4245:72 721.48901:219 780.38141:74 780.53131:666 780.54712:1162	C44H78NO8P	Lipids and lipid-like molecules	Glycerophospholipids	HMDB0008463	C00157
8057	M781T335	PC(20:4(8Z,11Z,14Z,17Z)/16:1(9Z))	780.554	5.58883	-	-	4396	hmdb::PC(20:4(8Z,11Z,14Z,17Z)/16:1(9Z)); E20; true; HMDB0008463	780.553	[M+H]+	767.969	867.744	1000	83.08506:36 86.09834:143 89.06396:36 121.09943:36 129.77681:36 143.89317:36 146.98257:227 177.10289:36 184.07507:3226 185.43605:52 293.19678:36 572.00262:36 597.49048:302 721.48285:837 734.58313:40 739.21033:36 758.5097:74 758.58752:454 778.06964:107 779.90247:79 780.55334:10820	C44H78NO8P	Lipids and lipid-like molecules	Glycerophospholipids	HMDB0008463	C00157
8076	M783T390	PC(18:2(9Z,12Z)/18:2(9Z,12Z))	782.57	6.49287	-	[M+H+HCOOH]+ 735.573	2447	hmdb::PC(18:2(9Z,12Z)/18:2(9Z,12Z)); E20; true; HMDB0008138	782.569	[M+H]+	827.475	877.471	1000	85.0614:36 86.09608:107 103.07245:72 121.10094:36 124.99835:107 148.98703:36 183.49599:98 184.07417:6946 185.08336:143 186.07605:107 191.12813:72 283.04523:36 483.33743:36 599.47223:107 599.51721:72 718.49005:36 723.44604:219 723.48401:260 758.16779:73 758.5528:149 758.56061:261 764.23425:38 764.58179:72 780.05634:107 782.08105:72 782.56689:14542	C44H80NO8P	Lipids and lipid-like molecules	Glycerophospholipids	HMDB0008138	C00157
8077	M783T486	PC(18:2(9Z,12Z)/18:2(9Z,12Z))	782.569	8.10648	[1327][M+2]+	-	2630	hmdb::PC(18:2(9Z,12Z)/18:2(9Z,12Z)); E20; true; HMDB0008138	782.569	[M+H]+	877.194	879.681	1000	60.07886:36 86.09631:179 88.54955:36 104.10215:143 125.00569:107 183.50218:254 184.07463:10965 185.62219:52 418.87866:72 496.34378:72 526.32373:72 590.77307:36 721.47418:72 723.50885:143 757.5329:36 780.12256:73 780.56049:182 782.08026:72 782.57397:18426	C44H80NO8P	Lipids and lipid-like molecules	Glycerophospholipids	HMDB0008138	C00157
8078	M783T337	PC(18:2(9Z,12Z)/18:2(9Z,12Z))	782.57	5.62218	[1330][M]+	-	3391	hmdb::PC(18:2(9Z,12Z)/18:2(9Z,12Z)); E20; true; HMDB0008138	782.57	[M+H]+	854.287	878.611	1000	86.09677:143 104.10521:72 124.99445:72 178.53052:36 183.9296:101 184.0752:6475 184.19592:65 186.28712:37 425.31268:36 496.35049:72 523.31494:72 723.50128:72 758.57434:257 781.16321:73 782.44263:72 782.56903:12382 783.04315:131	C44H80NO8P	Lipids and lipid-like molecules	Glycerophospholipids	HMDB0008138	C00157
8080	M783T357	PC(18:2(9Z,12Z)/18:2(9Z,12Z))	782.57	5.95242	-	-	2761	hmdb::PC(18:2(9Z,12Z)/18:2(9Z,12Z)); E20; true; HMDB0008138	782.57	[M+H]+	839.571	878.731	1000	82.07175:36 86.09364:289 89.06053:107 123.0773:36 124.99772:107 146.97849:107 183.06998:80 184.07262:11855 184.74959:72 185.0722:179 186.07837:107 496.34039:107 513.31244:36 577.52954:107 597.49902:72 599.48907:261 599.50983:262 722.4491:107 723.45538:259 723.48956:545 723.79346:40 736.50073:36 780.05518:107 781.55078:143 781.66528:72 782.4433:211 782.5658:22418 782.95691:175	C44H80NO8P	Lipids and lipid-like molecules	Glycerophospholipids	HMDB0008138	C00157
8081	M783T284_1	PC(18:2(9Z,12Z)/18:2(9Z,12Z))	782.57	4.72798	-	-	4032	hmdb::PC(18:2(9Z,12Z)/18:2(9Z,12Z)); E20; true; HMDB0008138	782.57	[M+H]+	817.21	879.86	1000	86.09511:72 103.07285:36 131.06093:74 133.08963:36 184.07487:4323 185.38007:42 186.54324:38 723.49811:109 742.87726:36 756.60828:36 758.56342:224 782.39203:119 782.56982:6030 783.00446:83	C44H80NO8P	Lipids and lipid-like molecules	Glycerophospholipids	HMDB0008138	C00157
8082	M783T314	PC(18:2(9Z,12Z)/18:2(9Z,12Z))	782.57	5.2383	-	-	3960	hmdb::PC(18:2(9Z,12Z)/18:2(9Z,12Z)); E20; true; HMDB0008138	782.57	[M+H]+	852.836	879.113	1000	86.09583:72 124.9996:72 167.29025:77 177.10732:36 183.49365:110 184.07375:4041 184.8179:38 458.69986:36 599.492:72 710.87402:36 780.08667:107 780.5285:107 781.79944:72 782.57355:7346	C44H80NO8P	Lipids and lipid-like molecules	Glycerophospholipids	HMDB0008138	C00157
8084	M783T238	PC(18:2(9Z,12Z)/18:2(9Z,12Z))	782.57	3.95893	-	-	3313	hmdb::PC(18:2(9Z,12Z)/18:2(9Z,12Z)); E20; true; HMDB0008138	782.57	[M+H]+	875.727	879.993	1000	60.08404:9 86.09602:81 98.98624:9 124.99439:18 124.99913:45 138.90503:9 166.0654:18 184.07448:2213 185.07025:18 496.34131:27 518.33307:27 523.21881:9 599.49036:27 719.13324:9 723.46466:27 780.06897:27 782.08978:18 782.45312:18 782.57562:3375	C44H80NO8P	Lipids and lipid-like molecules	Glycerophospholipids	HMDB0008138	C00157
8086	M783T417	PC(18:2(9Z,12Z)/18:2(9Z,12Z))	782.57	6.95725	-	-	2681	hmdb::PC(18:2(9Z,12Z)/18:2(9Z,12Z)); E20; true; HMDB0008138	782.57	[M+H]+	856.247	880	1000	86.09677:107 89.05838:72 103.0677:72 120.06169:36 124.99973:143 131.11043:72 133.08412:107 149.11646:80 157.61005:36 184.07477:6033 185.07822:78 186.40625:72 189.15424:36 276.44327:36 496.33282:72 537.50336:36 599.52521:72 703.56946:72 723.5097:143 781.41754:72 782.56281:9074 783.01324:106	C44H80NO8P	Lipids and lipid-like molecules	Glycerophospholipids	HMDB0008138	C00157
8087	M783T214	PC(18:2(9Z,12Z)/18:2(9Z,12Z))	782.569	3.56979	-	-	4378	hmdb::PC(18:2(9Z,12Z)/18:2(9Z,12Z)); E20; true; HMDB0008138	782.572	[M+H]+	831.813	879.88	1000	86.43559:73 127.10587:36 183.11107:81 184.07356:2390 185.56148:45 195.86777:36 449.08566:36 520.34052:38 741.7832:36 780.09393:72 782.48602:145 782.5769:3841	C44H80NO8P	Lipids and lipid-like molecules	Glycerophospholipids	HMDB0008138	C00157
8089	M783T253	PC(18:2(9Z,12Z)/18:2(9Z,12Z))	782.57	4.20891	-	-	5270	hmdb::PC(18:2(9Z,12Z)/18:2(9Z,12Z)); E20; true; HMDB0008138	782.57	[M+H]+	875.727	879.993	1000	60.08404:9 86.09602:81 98.98624:9 124.99439:18 124.99913:45 138.90503:9 166.0654:18 184.07448:2213 185.07025:18 496.34131:27 518.33307:27 523.21881:9 599.49036:27 719.13324:9 723.46466:27 780.06897:27 782.08978:18 782.45312:18 782.57562:3375	C44H80NO8P	Lipids and lipid-like molecules	Glycerophospholipids	HMDB0008138	C00157
8103	M785T390	PC(16:0/20:3(5Z,8Z,11Z))	784.584	6.49367	-	-	2456	hmdb::PC(16:0/20:3(5Z,8Z,11Z)); E20; true; HMDB0007980	784.585	[M+H]+	739.796	879.922	1000	87.08411:36 131.10069:36 147.10194:72 175.12668:75 184.07217:1068 185.07944:72 188.28047:37 783.64679:73 784.53656:209 784.59985:1308	C44H82NO8P	Lipids and lipid-like molecules	Glycerophospholipids	HMDB0007980	C00157
8104	M785T361	PC(16:0/20:3(5Z,8Z,11Z))	784.584	6.02063	[1332][M]+	-	2035	hmdb::PC(16:0/20:3(5Z,8Z,11Z)); E20; true; HMDB0007980	784.584	[M+H]+	827.802	879.216	1000	86.09635:223 91.00359:36 104.40496:75 124.99773:72 125.00405:107 178.78825:36 184.0744:7124 185.07976:218 782.53992:114 782.55969:340 783.55554:107 784.58765:9021	C44H82NO8P	Lipids and lipid-like molecules	Glycerophospholipids	HMDB0007980	C00157
8105	M785T486	PC(16:0/20:3(5Z,8Z,11Z))	784.584	8.1082	[1333][M]+	-	2624	hmdb::PC(16:0/20:3(5Z,8Z,11Z)); E20; true; HMDB0007980	784.585	[M+H]+	855.882	879.794	1000	71.07646:36 104.11012:36 145.13214:36 177.11346:78 184.07428:1629 185.06812:85 721.06091:36 784.58142:2676	C44H82NO8P	Lipids and lipid-like molecules	Glycerophospholipids	HMDB0007980	C00157
8106	M785T336	PC(16:0/20:3(5Z,8Z,11Z))	784.584	5.6063	[1330][M+2]+	-	3391	hmdb::PC(16:0/20:3(5Z,8Z,11Z)); E20; true; HMDB0007980	784.584	[M+H]+	815.577	879.165	1000	80.96871:36 124.99767:72 182.14064:95 184.05733:97 184.07648:4709 185.07802:74 186.063:107 186.08034:107 780.58508:74 782.07721:72 782.12067:110 782.55121:113 782.57886:302 783.69733:72 784.5871:8687 785.03815:97	C44H82NO8P	Lipids and lipid-like molecules	Glycerophospholipids	HMDB0007980	C00157
8120	M787T487	PC(18:0/18:2(9Z,12Z))	786.6	8.10931	[1333][M+2]+	-	2623	hmdb::PC(18:0/18:2(9Z,12Z)); E20; true; HMDB0008039	786.601	[M+H]+	802.965	865.525	1000	184.07394:287 488.85123:36 786.60126:220	C44H84NO8P	Lipids and lipid-like molecules	Glycerophospholipids	HMDB0008039	C00157
8121	M787T361	PC(18:0/18:2(9Z,12Z))	786.6	6.02093	[1332][M+2]+	-	2034	hmdb::PC(18:0/18:2(9Z,12Z)); E20; true; HMDB0008039	786.6	[M+H]+	828.566	877.545	1000	89.05844:72 124.9985:72 133.08453:72 143.10335:36 159.13731:36 184.07562:1889 185.07907:143 524.36481:72 783.09546:74 784.07587:72 786.60083:3937	C44H84NO8P	Lipids and lipid-like molecules	Glycerophospholipids	HMDB0008039	C00157
8122	M787T398	PC(18:0/18:2(9Z,12Z))	786.6	6.62645	[1336][M]+	-	1068	hmdb::PC(18:0/18:2(9Z,12Z)); E20; true; HMDB0008039	786.6	[M+H]+	774.477	879.292	1000	90.06001:36 124.08935:72 177.11238:113 184.07896:1384 185.07858:107 186.07126:72 483.38544:36 491.36984:72 504.12677:36 786.43994:72 786.52313:72 786.59833:2464 786.88751:60	C44H84NO8P	Lipids and lipid-like molecules	Glycerophospholipids	HMDB0008039	C00157
8149	M791T302	PE(22:4(7Z,10Z,13Z,16Z)/18:3(6Z,9Z,12Z))	790.532	5.03721	[1343][M]+	-	4914	hmdb::PE(22:4(7Z,10Z,13Z,16Z)/18:3(6Z,9Z,12Z)); E10; true; HMDB0009589	790.537	[M+H]+	543.257	780.773	666.667	45.03333:18 87.08074:27 89.05673:27 99.08077:18 101.09405:45 103.07595:45 115.10758:27 131.10027:18 145.12149:54 147.10507:45 159.13435:143 173.15309:36 177.1264:9 184.07988:54 189.15553:36 203.16087:90 205.14235:18 212.5484:9 217.177:36 219.16072:18 247.19536:27 257.18829:9 265.68234:18 298.74939:9 305.23315:18 319.27951:9 419.26065:9 471.29031:18 485.33374:18 499.34976:18 513.34448:18 547.36212…	C45H76NO8P	Lipids and lipid-like molecules	Glycerophospholipids	HMDB0009589	C00350
8150	M791T398	Plasmenyl-PC 38:6; PC(P-16:0/22:6)	790.571	6.63923	-	-	1206	lipidblast::Plasmenyl-PC 38:6; PC(P-16:0/22:6); [M+H]+	790.568	[M+H]+	401.601	618.519	1000	59.04829:36 133.08415:72 175.13103:36 177.11955:73 184.07291:289 607.505:72 705.53778:36 729.13916:73 731.46338:109 731.48627:186 754.54407:107 756.57037:72 771.45819:36 790.57172:1171 790.86157:81	C46H80NO7P	Lipids and lipid-like molecules	Glycerophospholipids	-	C00958
8167	M793T230	PC(22:6(4Z,7Z,10Z,13Z,16Z,19Z)/15:0)	792.569	3.83455	[1345][M]+	-	531	hmdb::PC(22:6(4Z,7Z,10Z,13Z,16Z,19Z)/15:0); E20; true; HMDB0008724	792.568	[M+H]+	728.069	807.555	1000	101.09408:72 131.11125:36 133.0882:72 184.07692:36 206.24484:36 277.20114:72 478.2851:72 546.76385:36 792.5556:463 792.5755:720	C45H78NO8P	Lipids and lipid-like molecules	Glycerophospholipids	HMDB0008724	C00157
8184	M795T474	PC(15:0/22:5(7Z,10Z,13Z,16Z,19Z))	794.559	7.90252	[1350][M]+	-	837	hmdb::PC(15:0/22:5(7Z,10Z,13Z,16Z,19Z)); E20; true; HMDB0007957	794.565	[M+H]+	318.522	868.177	1000	83.08419:12 89.05899:36 103.07677:24 121.09784:12 129.09544:24 133.08096:36 139.10371:12 147.06952:48 147.10207:36 161.10927:24 175.13423:24 177.11522:36 184.06839:72 191.12224:36 209.18494:48 221.07111:24 222.07381:12 227.20013:60 235.15738:36 239.09344:24 241.22285:131 245.20473:24 257.11264:24 259.21832:48 271.81857:12 293.11664:36 337.23236:12 398.27057:24 453.38965:36 467.40982:36 473.63748:…	C45H80NO8P	Lipids and lipid-like molecules	Glycerophospholipids	HMDB0007957	C00157
8185	M795T361	Plasmenyl-PC 38:4; PC(P-14:0/24:4)	794.605	6.02063	[1346][M+2]+	-	2010	lipidblast::Plasmenyl-PC 38:4; PC(P-14:0/24:4); [M+H]+	794.604	[M+H]+	626.945	683.65	666.667	89.05865:36 103.07364:36 133.08414:36 143.10449:18 145.12363:36 177.11543:37 184.07442:607 186.08209:19 191.12648:36 470.23187:18 735.44257:36 778.14606:18 794.6004:969 795.10211:36	C46H84NO7P	Lipids and lipid-like molecules	Glycerophospholipids	-	C00958
8214	M800T175	TG 48:15; TG(16:5/16:5/16:5)	799.502	2.92006	[1357][M]+	-	11	lipidblast::TG 48:15; TG(16:5/16:5/16:5); [M+Na]+	799.501	[M+Na]+	812.173	772.907	500	755.48193:54 799.35419:36 799.49799:1042	C51H68O6	Lipids and lipid-like molecules	Glycerolipids	-	C00422
8238	M803T398	PC(18:3(6Z,9Z,12Z)/20:5(5Z,8Z,11Z,14Z,17Z))	802.537	6.63312	[1361][M]+	-	1030	hmdb::PC(18:3(6Z,9Z,12Z)/20:5(5Z,8Z,11Z,14Z,17Z)); E20; true; HMDB0008182	802.537	[M+H]+	562.879	796.186	1000	73.0676:36 86.09573:107 146.98015:107 146.98528:107 184.06808:72 200.47806:36 619.44867:265 619.47681:338 721.44995:72 743.46014:826 780.55396:491 799.98663:72 802.53705:4730 803.0332:72	C46H76NO8P	Lipids and lipid-like molecules	Glycerophospholipids	HMDB0008182	C00157
8239	M803T362	PC(18:3(6Z,9Z,12Z)/20:5(5Z,8Z,11Z,14Z,17Z))	802.538	6.02703	[1362][M]+	-	1984	hmdb::PC(18:3(6Z,9Z,12Z)/20:5(5Z,8Z,11Z,14Z,17Z)); E20; true; HMDB0008182	802.537	[M+H]+	610.65	803.361	1000	86.09681:72 184.07672:143 528.33264:72 575.34753:36 597.49011:107 617.50397:75 619.47424:419 625.73248:36 723.91602:73 741.06567:36 743.4588:625 767.50879:75 782.56653:502 784.53516:72 799.97388:72 801.33649:72 802.54425:6102	C46H76NO8P	Lipids and lipid-like molecules	Glycerophospholipids	HMDB0008182	C00157
8240	M803T485	PC(18:3(6Z,9Z,12Z)/20:5(5Z,8Z,11Z,14Z,17Z))	802.537	8.08892	-	-	3218	hmdb::PC(18:3(6Z,9Z,12Z)/20:5(5Z,8Z,11Z,14Z,17Z)); E20; true; HMDB0008182	802.537	[M+H]+	577.621	788.414	1000	59.05325:7 73.02446:7 86.09754:14 89.05383:11 89.06049:25 101.09666:11 103.07716:11 115.10738:4 133.08838:25 145.11963:7 146.97821:14 177.10941:11 184.06831:7 189.14963:7 218.91827:7 226.95171:7 235.15588:7 263.19305:7 291.22092:4 311.19608:7 313.27975:7 355.0712:7 530.76917:7 544.33423:4 597.45135:7 610.53235:7 619.42072:7 619.46289:64 666.81946:7 743.43878:141 743.46576:158 744.57129:7 756.5767…	C46H76NO8P	Lipids and lipid-like molecules	Glycerophospholipids	HMDB0008182	C00157
8252	M805T398	PC(18:3(6Z,9Z,12Z)/20:4(8Z,11Z,14Z,17Z))	804.552	6.6277	[1366][M]+	-	1120	hmdb::PC(18:3(6Z,9Z,12Z)/20:4(8Z,11Z,14Z,17Z)); E20; true; HMDB0008181	804.553	[M+H]+	683.998	803.276	1000	77.25204:36 86.0933:107 146.97896:179 175.13835:36 184.07077:219 313.27179:72 542.38599:36 603.39307:36 614.36633:73 621.49969:419 721.98169:73 741.30994:36 745.49152:1045 745.86945:76 750.99243:36 766.9787:36 776.5199:36 782.57233:36 784.58447:224 801.98602:107 803.73865:72 804.5556:9476	C46H78NO8P	Lipids and lipid-like molecules	Glycerophospholipids	HMDB0008181	C00157
8253	M805T346	PC(18:3(6Z,9Z,12Z)/20:4(8Z,11Z,14Z,17Z))	804.55	5.76827	[1367][M]+	[M+H+NH3]+ 786.516	8	hmdb::PC(18:3(6Z,9Z,12Z)/20:4(8Z,11Z,14Z,17Z)); E20; true; HMDB0008181	804.551	[M+H]+	636.915	828.715	1000	81.07256:36 97.06762:73 161.11949:36 175.12462:36 184.07213:294 221.13055:36 301.20605:36 599.42352:72 621.45709:144 621.48169:147 621.55212:37 711.45703:36 745.47363:488 745.99811:74 769.45422:73 769.51691:146 802.05219:73 804.26544:73 804.55383:4028 804.9585:70	C46H78NO8P	Lipids and lipid-like molecules	Glycerophospholipids	HMDB0008181	C00157
8254	M805T362	PC(18:3(6Z,9Z,12Z)/20:4(8Z,11Z,14Z,17Z))	804.552	6.03447	[1368][M]+	-	2047	hmdb::PC(18:3(6Z,9Z,12Z)/20:4(8Z,11Z,14Z,17Z)); E20; true; HMDB0008181	804.551	[M+H]+	636.915	828.715	1000	81.07256:36 97.06762:73 161.11949:36 175.12462:36 184.07213:294 221.13055:36 301.20605:36 599.42352:72 621.45709:144 621.48169:147 621.55212:37 711.45703:36 745.47363:488 745.99811:74 769.45422:73 769.51691:146 802.05219:73 804.26544:73 804.55383:4028 804.9585:70	C46H78NO8P	Lipids and lipid-like molecules	Glycerophospholipids	HMDB0008181	C00157
8255	M805T486	PC(18:3(6Z,9Z,12Z)/20:4(8Z,11Z,14Z,17Z))	804.552	8.09938	[1369][M]+	-	2605	hmdb::PC(18:3(6Z,9Z,12Z)/20:4(8Z,11Z,14Z,17Z)); E20; true; HMDB0008181	804.552	[M+H]+	533.661	796.732	1000	37.60881:7 59.05012:14 73.06664:7 86.09466:36 87.07759:14 89.56333:7 101.09617:7 103.0752:21 115.10513:7 117.0878:21 133.08733:14 146.98547:29 147.10364:21 159.13985:14 161.11629:14 184.07207:21 191.13576:21 599.50293:21 621.48474:122 621.49878:107 744.46454:14 745.46283:117 745.48212:212 750.05438:7 800.53278:14 801.95587:14 804.14893:21 804.31714:14 804.5575:1347 804.68164:24 804.93408:21 805.0…	C46H78NO8P	Lipids and lipid-like molecules	Glycerophospholipids	HMDB0008181	C00157
8256	M805T316	PC(18:3(6Z,9Z,12Z)/20:4(8Z,11Z,14Z,17Z))	804.55	5.26762	[1370][M]+	-	77	hmdb::PC(18:3(6Z,9Z,12Z)/20:4(8Z,11Z,14Z,17Z)); E20; true; HMDB0008181	804.549	[M+H]+	563.717	808.272	1000	46.06511:107 180.10825:36 184.07962:107 229.1498:72 315.22076:107 427.26538:72 483.31976:36 485.30261:143 563.51331:36 599.5119:36 621.46576:110 683.44238:107 704.59576:36 739.10571:74 741.44568:110 741.4726:452 745.01849:75 745.45801:184 759.48901:72 786.60425:107 802.81519:72 804.54468:3554	C46H78NO8P	Lipids and lipid-like molecules	Glycerophospholipids	HMDB0008181	C00157
8272	M807T390	PC(18:2(9Z,12Z)/20:4(5Z,8Z,11Z,14Z))	806.569	6.50445	-	-	2987	hmdb::PC(18:2(9Z,12Z)/20:4(5Z,8Z,11Z,14Z)); E20; true; HMDB0008147	806.569	[M+H]+	792.02	875.813	1000	83.08648:36 86.09581:215 95.11693:73 104.10703:72 124.99802:72 133.08388:72 145.11987:115 148.11229:78 160.91716:86 161.09814:36 166.0687:72 184.07376:5641 185.1579:58 601.51324:72 623.46448:144 623.49976:219 635.6073:36 717.92145:36 721.48273:72 746.50385:74 747.49969:340 780.39862:74 780.56036:422 781.7287:39 803.97638:107 806.22028:168 806.40479:186 806.57318:13184 807.05054:150	C46H80NO8P	Lipids and lipid-like molecules	Glycerophospholipids	HMDB0008147	C00157
8273	M807T486	PC(18:2(9Z,12Z)/20:4(5Z,8Z,11Z,14Z))	806.569	8.1011	[1369][M+2]+	-	2631	hmdb::PC(18:2(9Z,12Z)/20:4(5Z,8Z,11Z,14Z)); E20; true; HMDB0008147	806.569	[M+H]+	617.995	874.526	1000	61.12291:36 90.59347:36 103.07745:75 184.07317:720 207.03053:36 280.88837:38 623.495:72 738.771:36 747.46356:218 747.50989:108 760.66016:72 782.56067:253 805.9342:75 806.57178:1806	C46H80NO8P	Lipids and lipid-like molecules	Glycerophospholipids	HMDB0008147	C00157
8274	M807T353	PC(18:2(9Z,12Z)/20:4(5Z,8Z,11Z,14Z))	806.57	5.87539	-	-	3722	hmdb::PC(18:2(9Z,12Z)/20:4(5Z,8Z,11Z,14Z)); E20; true; HMDB0008147	806.57	[M+H]+	857.259	875.96	1000	71.07008:36 81.4734:18 86.09418:161 103.07905:36 104.10964:72 123.09152:18 125.00413:90 147.1033:54 177.11484:18 183.86691:50 184.07378:5767 185.36359:36 337.7334:18 514.33331:36 601.48779:36 623.49512:107 685.43732:36 747.46423:163 747.49512:164 771.51147:72 789.53387:36 803.99988:90 804.08002:36 806.46045:66 806.56873:13363 807.05811:70	C46H80NO8P	Lipids and lipid-like molecules	Glycerophospholipids	HMDB0008147	C00157
8275	M807T250	PC(18:2(9Z,12Z)/20:4(5Z,8Z,11Z,14Z))	806.58	4.16073	-	-	5352	hmdb::PC(18:2(9Z,12Z)/20:4(5Z,8Z,11Z,14Z)); E20; true; HMDB0008147	806.574	[M+H]+	688.183	856.801	1000	57.07023:18 86.09606:54 89.05763:36 101.09348:36 103.07249:54 104.10449:18 115.11898:36 129.08914:18 133.08598:54 145.12381:90 147.10912:36 159.13846:251 173.15912:36 183.49825:36 184.063:56 184.07068:406 189.14615:36 201.14719:18 203.16513:143 215.16515:18 217.17088:90 217.1792:90 249.17082:36 261.20096:54 293.1925:36 297.10101:18 307.20953:36 333.36237:18 351.21371:36 407.29037:36 427.3157:18 5…	C46H80NO8P	Lipids and lipid-like molecules	Glycerophospholipids	HMDB0008147	C00157
8289	M809T397	PC(18:0/20:5(5Z,8Z,11Z,14Z,17Z))	808.583	6.6218	[1374][M]+	[M+Na]+ 785.586	15	hmdb::PC(18:0/20:5(5Z,8Z,11Z,14Z,17Z)); E20; true; HMDB0008050	808.585	[M+H]+	793.121	874.982	1000	73.05544:36 124.99815:72 146.97871:72 147.09688:72 160.6239:36 175.12689:36 177.10786:73 183.49234:82 184.07051:2638 185.08163:107 625.51971:72 675.97815:36 749.52264:181 806.5639:338 807.57495:72 808.58655:6462	C46H82NO8P	Lipids and lipid-like molecules	Glycerophospholipids	HMDB0008050	C00157
8290	M809T361	PC(18:0/20:5(5Z,8Z,11Z,14Z,17Z))	808.584	6.0214	[1375][M]+	-	2014	hmdb::PC(18:0/20:5(5Z,8Z,11Z,14Z,17Z)); E20; true; HMDB0008050	808.583	[M+H]+	737.583	875.335	1000	69.06924:36 86.09347:108 102.09854:36 124.99716:114 150.11369:73 180.11147:82 184.07523:2081 185.07866:144 186.07327:72 625.50861:72 723.55328:36 749.47601:72 749.49536:110 749.52631:146 806.54779:183 806.56384:148 808.01636:117 808.49011:105 808.57849:5000	C46H82NO8P	Lipids and lipid-like molecules	Glycerophospholipids	HMDB0008050	C00157
8306	M811T361	PC(16:0/22:4(7Z,10Z,13Z,16Z))	810.6	6.02067	[1375][M+2]+	-	2017	hmdb::PC(16:0/22:4(7Z,10Z,13Z,16Z)); E20; true; HMDB0007988	810.601	[M+H]+	776.724	878.138	1000	46.06584:36 89.05898:72 129.09636:36 173.12743:36 175.14195:79 177.11928:79 184.07268:1909 185.0742:79 203.16556:36 619.40814:36 785.55823:181 785.59387:145 807.99292:72 810.5199:107 810.58826:3817	C46H84NO8P	Lipids and lipid-like molecules	Glycerophospholipids	HMDB0007988	C00157
8307	M811T486	PC(16:0/22:4(7Z,10Z,13Z,16Z))	810.6	8.10428	[1376][M+2]+	-	2629	hmdb::PC(16:0/22:4(7Z,10Z,13Z,16Z)); E20; true; HMDB0007988	810.605	[M+H]+	561.807	873.434	1000	148.10118:36 184.069:182 718.92578:72 768.25317:36 806.57837:148 810.56598:147 810.59412:336 810.763:39	C46H84NO8P	Lipids and lipid-like molecules	Glycerophospholipids	HMDB0007988	C00157
8413	M829T398	PC(18:3(6Z,9Z,12Z)/22:6(4Z,7Z,10Z,13Z,16Z,19Z))	828.552	6.63217	[1401][M]+	-	1123	hmdb::PC(18:3(6Z,9Z,12Z)/22:6(4Z,7Z,10Z,13Z,16Z,19Z)); E20; true; HMDB0008189	828.553	[M+H]+	645.585	806.352	1000	67.05883:36 86.09531:107 133.09021:72 146.97833:72 174.15793:36 184.07399:143 623.5365:73 643.41571:36 645.47711:229 747.47534:107 767.08887:36 769.47272:695 770.80127:41 803.99561:36 806.55646:379 806.83319:74 828.55469:5798	C48H78NO8P	Lipids and lipid-like molecules	Glycerophospholipids	HMDB0008189	C00157
8414	M829T486	PC(18:3(6Z,9Z,12Z)/22:6(4Z,7Z,10Z,13Z,16Z,19Z))	828.552	8.09912	[1402][M]+	-	2610	hmdb::PC(18:3(6Z,9Z,12Z)/22:6(4Z,7Z,10Z,13Z,16Z,19Z)); E20; true; HMDB0008189	828.552	[M+H]+	565.855	818.125	1000	86.09823:36 129.08517:18 184.07716:36 184.09058:18 420.89127:36 556.87177:36 611.38855:18 623.50183:36 645.47394:54 692.85492:36 763.55249:37 769.4798:203 804.55927:90 825.90515:36 828.34198:40 828.55334:1216	C48H78NO8P	Lipids and lipid-like molecules	Glycerophospholipids	HMDB0008189	C00157
8415	M829T361	PC(18:3(6Z,9Z,12Z)/22:6(4Z,7Z,10Z,13Z,16Z,19Z))	828.553	6.02475	[1403][M]+	-	36	hmdb::PC(18:3(6Z,9Z,12Z)/22:6(4Z,7Z,10Z,13Z,16Z,19Z)); E20; true; HMDB0008189	828.556	[M+H]+	652.296	808.408	1000	86.09451:36 89.05877:54 146.97987:36 182.12511:18 184.07811:107 623.50195:36 629.38361:18 645.49249:279 751.86646:18 769.42841:56 769.47937:574 823.5293:72 825.85724:36 828.11121:36 828.47699:54 828.55829:3878 828.85101:36	C48H78NO8P	Lipids and lipid-like molecules	Glycerophospholipids	HMDB0008189	C00157
8426	M831T398	PC(22:5(4Z,7Z,10Z,13Z,16Z)/18:3(6Z,9Z,12Z))	830.567	6.62873	[1401][M+2]+	-	1087	hmdb::PC(22:5(4Z,7Z,10Z,13Z,16Z)/18:3(6Z,9Z,12Z)); E20; true; HMDB0008665	830.571	[M+H]+	653.157	824.158	1000	146.97708:72 169.09665:36 184.07253:365 462.06073:36 625.52002:72 643.04327:36 647.50592:300 676.44122:36 689.66547:72 770.48364:72 771.49921:986 791.29626:36 828.52197:108 828.55853:108 830.31561:127 830.55975:6358	C48H80NO8P	Lipids and lipid-like molecules	Glycerophospholipids	HMDB0008665	C00157
8427	M831T362	PC(22:5(4Z,7Z,10Z,13Z,16Z)/18:3(6Z,9Z,12Z))	830.566	6.0281	[1403][M+2]+	-	36	hmdb::PC(22:5(4Z,7Z,10Z,13Z,16Z)/18:3(6Z,9Z,12Z)); E20; true; HMDB0008665	830.57	[M+H]+	719.927	831.405	1000	67.05136:18 86.0949:90 146.98529:90 149.22643:18 175.13252:36 184.06107:56 184.07256:469 185.08177:36 285.22803:18 625.52972:36 647.50885:320 689.63928:125 770.49994:36 771.49597:751 772.57501:36 795.52563:36 807.54425:36 827.89734:36 829.46252:36 830.56921:6833	C48H80NO8P	Lipids and lipid-like molecules	Glycerophospholipids	HMDB0008665	C00157
8428	M831T486	PC(22:5(4Z,7Z,10Z,13Z,16Z)/18:3(6Z,9Z,12Z))	830.567	8.09895	[1402][M+2]+	-	2607	hmdb::PC(22:5(4Z,7Z,10Z,13Z,16Z)/18:3(6Z,9Z,12Z)); E20; true; HMDB0008665	830.566	[M+H]+	725.204	834.303	1000	86.09468:18 89.06022:18 101.06215:9 131.10083:9 145.08623:18 161.12189:18 184.07043:125 191.12239:9 205.1524:9 221.14273:18 271.26511:9 281.05804:18 647.4776:36 647.50635:36 771.48724:81 784.61639:27 830.55518:675 830.57556:781 830.77905:27 830.99072:18	C48H80NO8P	Lipids and lipid-like molecules	Glycerophospholipids	HMDB0008665	C00157
8438	M833T398	PC(22:4(7Z,10Z,13Z,16Z)/18:3(6Z,9Z,12Z))	832.583	6.6277	[1406][M]+	[M+H+HCOOH]+ 785.586	15	hmdb::PC(22:4(7Z,10Z,13Z,16Z)/18:3(6Z,9Z,12Z)); E20; true; HMDB0008632	832.582	[M+H]+	642.75	864.824	1000	124.99729:72 133.08488:107 146.98482:72 161.11403:73 177.1167:74 184.07385:708 189.16107:36 351.23096:36 649.51648:107 649.53088:72 772.45789:73 773.50232:295 829.95117:72 830.58191:147 832.26776:72 832.58557:2734 832.65485:133	C48H82NO8P	Lipids and lipid-like molecules	Glycerophospholipids	HMDB0008632	C00157
8439	M833T346	PC(22:4(7Z,10Z,13Z,16Z)/18:3(6Z,9Z,12Z))	832.582	5.77285	[1407][M]+	-	804	hmdb::PC(22:4(7Z,10Z,13Z,16Z)/18:3(6Z,9Z,12Z)); E20; true; HMDB0008632	832.575	[M+H]+	659.496	855.733	1000	171.09981:36 184.07939:253 281.06006:107 344.69589:36 649.54303:72 769.49371:72 773.51831:72 787.54028:36 794.61041:72 832.47528:72 832.54865:399 832.58936:966	C48H82NO8P	Lipids and lipid-like molecules	Glycerophospholipids	HMDB0008632	C00157
8440	M833T362	PC(22:4(7Z,10Z,13Z,16Z)/18:3(6Z,9Z,12Z))	832.583	6.03028	[1408][M]+	-	2018	hmdb::PC(22:4(7Z,10Z,13Z,16Z)/18:3(6Z,9Z,12Z)); E20; true; HMDB0008632	832.581	[M+H]+	631.748	854.292	1000	86.10102:36 146.98537:36 179.52319:18 184.07587:371 341.30078:36 355.08737:36 649.51251:109 649.51971:127 649.55212:36 773.47668:92 773.50415:295 773.57489:36 829.92389:54 831.58868:36 832.24042:36 832.58673:2107	C48H82NO8P	Lipids and lipid-like molecules	Glycerophospholipids	HMDB0008632	C00157
8441	M833T486	PC(22:4(7Z,10Z,13Z,16Z)/18:3(6Z,9Z,12Z))	832.583	8.10103	[1409][M]+	-	2613	hmdb::PC(22:4(7Z,10Z,13Z,16Z)/18:3(6Z,9Z,12Z)); E20; true; HMDB0008632	832.585	[M+H]+	671.591	838.408	1000	85.0559:4 86.09449:11 89.06137:18 101.05779:7 103.07804:7 133.08922:11 146.97731:18 159.14394:7 184.07288:147 185.07631:11 191.12492:7 205.14098:11 224.47418:7 226.94592:11 281.04288:7 353.54547:4 355.06329:18 355.0899:11 424.90701:11 460.76068:7 492.88901:11 503.11237:7 560.88202:11 577.12878:7 627.5191:7 627.5368:11 628.75085:7 638.72296:7 649.46429:11 649.52191:75 659.06927:7 696.42651:7 706.8…	C48H82NO8P	Lipids and lipid-like molecules	Glycerophospholipids	HMDB0008632	C00157
8449	M835T398	PC(22:5(4Z,7Z,10Z,13Z,16Z)/18:1(9Z))	834.599	6.63565	[1406][M+2]+	-	1114	hmdb::PC(22:5(4Z,7Z,10Z,13Z,16Z)/18:1(9Z)); E20; true; HMDB0008663	834.596	[M+H]+	653.302	867.63	1000	101.09708:36 133.08511:36 184.07713:161 349.26361:18 425.22241:18 774.26721:18 829.51385:18 834.2428:36 834.52423:54 834.60583:557 834.8017:43	C48H84NO8P	Lipids and lipid-like molecules	Glycerophospholipids	HMDB0008663	C00157
8450	M835T361	PC(22:5(4Z,7Z,10Z,13Z,16Z)/18:1(9Z))	834.599	6.0214	[1408][M+2]+	-	2020	hmdb::PC(22:5(4Z,7Z,10Z,13Z,16Z)/18:1(9Z)); E20; true; HMDB0008663	834.595	[M+H]+	617.969	869.65	1000	87.04823:73 104.10563:73 133.08275:36 166.06796:36 183.76299:74 184.07133:721 186.07709:74 647.52295:72 651.51086:72 771.51495:72 775.50549:179 829.539:73 830.57251:187 830.59692:262 832.5802:72 834.55365:256 834.59442:2037	C48H84NO8P	Lipids and lipid-like molecules	Glycerophospholipids	HMDB0008663	C00157
8451	M835T486	PC(22:5(4Z,7Z,10Z,13Z,16Z)/18:1(9Z))	834.6	8.10641	[1409][M+2]+	-	2597	hmdb::PC(22:5(4Z,7Z,10Z,13Z,16Z)/18:1(9Z)); E20; true; HMDB0008663	834.599	[M+H]+	521.097	876.694	1000	73.03171:7 87.08294:7 117.09554:7 131.11375:7 147.10205:14 184.07607:136 185.07375:14 205.15022:14 207.02754:21 215.12325:14 281.05771:14 353.24286:7 355.07932:21 357.05661:14 416.12027:7 429.08524:14 517.81323:7 706.95355:7 775.51147:14 799.51489:14 833.57196:14 834.21222:14 834.41211:14 834.50189:21 834.60388:303 834.74664:17 834.82416:14 834.99152:21 835.07312:21	C48H84NO8P	Lipids and lipid-like molecules	Glycerophospholipids	HMDB0008663	C00157
8452	M835T299	PC(22:5(4Z,7Z,10Z,13Z,16Z)/18:1(9Z))	834.614	4.98715	[1411][M]+	-	541	hmdb::PC(22:5(4Z,7Z,10Z,13Z,16Z)/18:1(9Z)); E20; true; HMDB0008663	834.615	[M+H]+	605.176	851.392	1000	59.0468:72 89.05773:107 97.0999:36 101.09508:107 103.07698:107 115.11471:107 145.11409:72 147.10619:72 159.1337:107 184.06761:215 203.15799:143 217.18439:107 261.22971:72 305.63162:36 363.28845:72 808.55811:72 808.62238:72 817.58636:72 834.29132:74 834.62177:1356 834.74823:50	C48H84NO8P	Lipids and lipid-like molecules	Glycerophospholipids	HMDB0008663	C00157
8533	M853T398	PC(20:5(5Z,8Z,11Z,14Z,17Z)/22:6(4Z,7Z,10Z,13Z,16Z,19Z))	852.554	6.63263	-	-	1207	hmdb::PC(20:5(5Z,8Z,11Z,14Z,17Z)/22:6(4Z,7Z,10Z,13Z,16Z,19Z)); E20; true; HMDB0008518	852.554	[M+H]+	412.173	769.272	500	89.06186:36 131.11644:18 669.47241:54 669.50897:72 735.4964:18 793.47113:107 793.49103:125 802.52301:54 851.57483:36 852.46112:54 852.55597:583 852.62604:97 852.67554:87	C50H78NO8P	Lipids and lipid-like molecules	Glycerophospholipids	HMDB0008518	C00157
8543	M855T398	PC(20:5(5Z,8Z,11Z,14Z,17Z)/22:5(7Z,10Z,13Z,16Z,19Z))	854.567	6.6355	-	-	1208	hmdb::PC(20:5(5Z,8Z,11Z,14Z,17Z)/22:5(7Z,10Z,13Z,16Z,19Z)); E20; true; HMDB0008517	854.567	[M+H]+	548.906	835.101	1000	86.09991:72 184.08031:107 409.26993:36 671.50848:72 776.50452:36 795.44519:73 795.50092:255 810.27075:36 816.59839:107 854.38361:72 854.57349:1261 854.98639:42	C50H80NO8P	Lipids and lipid-like molecules	Glycerophospholipids	HMDB0008517	C00157
8544	M855T362	PC(20:5(5Z,8Z,11Z,14Z,17Z)/22:5(7Z,10Z,13Z,16Z,19Z))	854.568	6.04067	-	-	4768	hmdb::PC(20:5(5Z,8Z,11Z,14Z,17Z)/22:5(7Z,10Z,13Z,16Z,19Z)); E20; true; HMDB0008517	854.571	[M+H]+	544.116	839.048	1000	184.07391:107 632.84497:18 671.47705:72 671.51733:54 769.48553:36 795.48248:72 828.55652:197 830.36646:18 849.237:36 854.32312:36 854.45111:37 854.53363:358 854.56256:726 854.69464:71	C50H80NO8P	Lipids and lipid-like molecules	Glycerophospholipids	HMDB0008517	C00157
8552	M857T398	PC(22:5(7Z,10Z,13Z,16Z,19Z)/20:4(5Z,8Z,11Z,14Z))	856.583	6.63416	[1436][M]+	-	1031	hmdb::PC(22:5(7Z,10Z,13Z,16Z,19Z)/20:4(5Z,8Z,11Z,14Z)); E20; true; HMDB0008706	856.583	[M+H]+	513.522	816.114	1000	89.05953:36 104.10826:18 147.09215:36 184.07536:36 673.49829:36 673.52765:72 778.54163:90 797.487:91 797.51093:221 833.76367:18 851.55127:18 856.37567:36 856.59058:971 856.79724:36	C50H82NO8P	Lipids and lipid-like molecules	Glycerophospholipids	HMDB0008706	C00157
8626	M882T381	TG 54:16; TG(16:5/16:5/22:6)	881.56	6.35545	[1458][M]+	-	1361	lipidblast::TG 54:16; TG(16:5/16:5/22:6); [M+Na]+	881.56	[M+Na]+	779.437	780.559	666.667	133.08377:72 191.12956:36 249.16295:36 553.35266:18 558.40363:54 881.08954:36 881.5675:1499 881.76874:97	C57H78O6	Lipids and lipid-like molecules	Glycerolipids	-	C00422
8636	M884T292	TG 54:15; TG(18:5/18:5/18:5)	883.597	4.86428	-	-	5574	lipidblast::TG 54:15; TG(18:5/18:5/18:5); [M+Na]+	883.599	[M+Na]+	796.11	773.236	500	546.36334:18 681.41553:9 883.46985:36 883.60413:684 884.07019:18	C57H80O6	Lipids and lipid-like molecules	Glycerolipids	-	C00422
8647	M888T175	1-Stearoyl-2-arachidonoyl-sn-glycero-3-phospho-(1'-myo-inositol)	887.556	2.9162	[1462][M]+	-	11	inhouse::1-Stearoyl-2-arachidonoyl-sn-glycero-3-phospho-(1'-myo-inositol); false; [M+H]+	887.555	[M+H]+	774.772	869.963	666.667	613.17267:36 627.53387:72 843.56671:36 887.38995:36 887.55823:876 888.04211:21	C47H83O13P	Lipids and lipid-like molecules	Glycerophospholipids	NA	NA
8863	M992T246	TG 62:17; TG(20:6/20:6/22:5)	991.674	4.09237	[1505][M]+	-	369	lipidblast::TG 62:17; TG(20:6/20:6/22:5); [M+Na]+	991.675	[M+Na]+	858.272	745.391	666.667	71.07273:14 80.9671:7 86.09704:118 97.32074:4 98.98285:29 104.10694:32 119.88673:4 124.9995:86 129.49002:4 166.0522:7 183.48781:18 184.07364:1992 184.55487:7 187.22348:7 189.77505:7 196.58775:4 198.08554:29 258.1026:11 290.06314:4 478.33847:148 494.73834:14 494.7666:32 494.9614:7 496.11826:11 496.34161:4303 497.08755:11 497.34262:18 498.18069:7 500.43381:7 501.66663:7 510.36127:155 518.33612:11 5…	C65H92O6	Lipids and lipid-like molecules	Glycerolipids	-	C00422
8968	M1040T229	TG 66:21; TG(22:7/22:7/22:7)	1039.67	3.81288	[1534][M]+	-	467	lipidblast::TG 66:21; TG(22:7/22:7/22:7); [M+Na]+	1039.67	[M+Na]+	816.421	773.706	500	86.09765:36 184.07846:333 502.36813:36 517.29742:36 520.34045:891 566.31708:72 602.46661:72 1030.55554:36 1036.34399:72 1039.53345:74 1039.67004:8025 1040.14368:120	C69H92O6	Lipids and lipid-like molecules	Glycerolipids	-	C00422

## Sheet: Table S4
Table S4 The list of 431 negative-mode metabolites identified in serum samples
ID	name	Metabolite	MZ	RT	CAMERAisotopes	CAMERAadductIon	CAMERApcgroup	SpectrumName	libraryMZ	adduct ion	dot product	reverse dot product	fragement presence	MS2 spectrum	Formula	superclass	class	hmdb	kegg
9	M89T70	D-Lactic acid	89.0205	1.15934	[1][M]-	[M+Cl]- 54.0515	56	hmdb::D-Lactic acid; E25; false; HMDB0001311	89.0205	[M-H]-	689.111	598.788	714.286	41.00122:1413 42.88735:86 43.01787:2343 44.99668:143 72.99882:36 87.00477:72 89.02287:430	C3H6O3	Organic acids and derivatives	Hydroxy acids and derivatives	HMDB0001311	C00256
10	M89T91	Acetaldehyde	89.0204	1.51059	[2][M]-	-	142	hmdb::Acetaldehyde; E40; true; HMDB0000990	89.0205	[M+FA-H]-	880	817.032	500	43.01463:179	C2H4O	Organic oxygen compounds	Organooxygen compounds	HMDB0000990	C00084
40	M103T128	Alpha-Hydroxyisobutyric acid	103.036	2.12954	[3][M]-	[M-H]- 104.044	155	hmdb::Alpha-Hydroxyisobutyric acid; E40; false; HMDB0000729	103.036	[M-H]-	880	505.352	500	57.0325:143	C4H8O3	Organic acids and derivatives	Hydroxy acids and derivatives	HMDB0000729	null
41	M103T108	Alpha-Hydroxyisobutyric acid	103.036	1.8083	-	-	4142	hmdb::Alpha-Hydroxyisobutyric acid; E40; false; HMDB0000729	103.036	[M-H]-	779.79	505.352	500	44.9964:7 57.03298:43	C4H8O3	Organic acids and derivatives	Hydroxy acids and derivatives	HMDB0000729	null
62	M115T138	2-Oxovaleric acid	115.036	2.29738	[6][M]-	-	87	hmdb::2-Oxovaleric acid; E20; true; HMDB0001865	115.036	[M-H]-	861.673	664.461	500	44.99691:36 68.99719:36 97.03207:36 115.041:36	C5H8O3	Organic acids and derivatives	Keto acids and derivatives	HMDB0001865	C06255
69	M116T64	Betaine	116.067	1.06333	-	-	1298	hmdb::Betaine; E10; true; HMDB0000043	116.067	[M-H]-	486.108	734.967	500	57.97136:36 68.04715:36 116.06755:72	C5H11NO2	Organic acids and derivatives	Carboxylic acids and derivatives	HMDB0000043	C00719
77	M117T142	2-Hydroxy-2-methylbutyric acid	117.051	2.37443	[7][M]-	-	989	inhouse::2-Hydroxy-2-methylbutyric acid; false; [M-H]-	117.052	[M-H]-	780.005	831.509	666.667	44.99676:73 71.04764:710 84.022:36 117.05387:179	C5H10O3	Lipids and lipid-like molecules	Fatty Acyls	HMDB0001987	NA
95	M125T155	2-Octen-4-one	125.093	2.5909	-	-	13	hmdb::2-Octen-4-one; E20; true; HMDB0031301	125.093	[M-H]-	726.085	522.549	428.571	57.03274:36 97.0652:36 125.09678:36	C8H14O	Organic oxygen compounds	Organooxygen compounds	HMDB0031301	null
102	M128T69	dimethadione	128.031	1.1573	[8][M]-	[M+Cl]- 93.0669	56	hmdb::dimethadione; E10; true; HMDB0061093	128.031	[M-H]-	879.425	879.425	1000	84.04193:36 128.03572:179	C5H7NO3	Organoheterocyclic compounds	Azolidines	HMDB0061093	null
103	M128T98	dimethadione	128.031	1.62512	[9][M]-	-	4414	hmdb::dimethadione; E10; true; HMDB0061093	128.031	[M-H]-	743.638	876.628	1000	41.99549:36 82.02782:36 84.04595:36 128.0295:36 128.0343:36 128.03589:36 128.03749:36	C5H7NO3	Organoheterocyclic compounds	Azolidines	HMDB0061093	null
105	M129T69_1	Citraconic acid	129.015	1.15462	-	[M-H-H20]- 148.034	56	hmdb::Citraconic acid; ENone; false; HMDB0000634	129.015	[M-H]-	357.944	863.18	1000	57.03678:36 81.03088:36 82.0218:36 85.02027:36 85.02678:36 101.01585:36 101.0201:36 129.03506:36	C5H6O4	Lipids and lipid-like molecules	Fatty Acyls	HMDB0000634	C02226
108	M129T69_2	Citraconic acid	129.034	1.15635	[8][M+1]-	-	56	hmdb::Citraconic acid; ENone; false; HMDB0000634	129.015	[M-H]-	357.944	863.18	1000	57.03678:36 81.03088:36 82.0218:36 85.02027:36 85.02678:36 101.01585:36 101.0201:36 129.03506:36	C5H6O4	Lipids and lipid-like molecules	Fatty Acyls	HMDB0000634	C02226
110	M129T153	4-Methyl-2-oxovaleric acid	129.051	2.54943	[10][M]-	-	684	inhouse::4-Methyl-2-oxovaleric acid; false; [M-H]-	129.052	[M-H]-	839.061	808.883	750	69.03658:36 101.05856:36 129.05969:36	C6H10O3	Organic acids and derivatives	Keto acids and derivatives	HMDB0000695	C00233
116	M130T153	3-Methylindole	130.055	2.54543	[10][M+1]-	-	685	hmdb::3-Methylindole; E10; true; HMDB0000466	130.062	[M-H]-	452.236	750	1000	129.05914:71 130.06398:107	C9H9N	Organoheterocyclic compounds	Indoles and derivatives	HMDB0000466	C08313
117	M130T160	3-Methylindole	130.062	2.67133	-	-	1597	hmdb::3-Methylindole; E10; true; HMDB0000466	130.062	[M-H]-	452.236	750	1000	129.05914:71 130.06398:107	C9H9N	Organoheterocyclic compounds	Indoles and derivatives	HMDB0000466	C08313
118	M130T113	L-Norleucine	130.083	1.88444	[11][M]-	[M-H]- 131.091	138	hmdb::L-Norleucine; E10; false; HMDB0001645	130.083	[M-H]-	750	750	1000	130.09023:72	C6H13NO2	Organic acids and derivatives	Carboxylic acids and derivatives	HMDB0001645	C01933
125	M131T132	Ethylmalonic acid	131.031	2.20359	-	-	3396	inhouse::Ethylmalonic acid; false; [M-H]-	131.031	[M-H]-	786.755	874.861	1000	46.72036:36 69.03194:36 87.04141:36 87.04273:36 87.04536:36 87.04668:36	C5H8O4	Lipids and lipid-like molecules	Fatty Acyls	HMDB0000622	NA
126	M131T152	2-Methyl-2-buten-1-ol	131.067	2.52914	[10][M+2]-	-	686	hmdb::2-Methyl-2-buten-1-ol; E10; true; HMDB0034465	131.067	[M+FA-H]-	938.497	887.033	666.667	67.01463:36 85.06342:251	C5H10O	Organooxygen compounds	Alcohols and polyols	HMDB0034465	null
140	M133T62	Glyoxylic acid	133.01	1.03695	-	-	4697	hmdb::Glyoxylic acid; E20; true; HMDB0000119	133.009	[M+Hac-H]-	750	733.765	500	72.98786:72	C2H2O3	Organic acids and derivatives	Carboxylic acids and derivatives	HMDB0000119	C00048
155	M135T55	Peracetic acid	135.025	0.917308	-	-	3633	hmdb::Peracetic acid; E10; true; HMDB0031608	135.025	[M+Hac-H]-	591.405	811.472	600	43.0173:7 56.9985:14 59.01112:21 71.01449:21 72.99323:14 75.0065:107 78.96201:7 99.9235:7	C2H4O3	Organic acids and derivatives	Carboxylic acids and derivatives	HMDB0031608	null
156	M135T97	Dimethyl carbonate	135.027	1.61533	-	-	2213	hmdb::Dimethyl carbonate; E10; true; HMDB0029580	135.027	[M+FA-H]-	240.152	750	1000	66.00915:107 89.02047:107 92.0225:143	C3H6O3	Organic acids and derivatives	Organic carbonic acids and derivatives	HMDB0029580	null
157	M135T67	D-Lactic acid	135.027	1.11768	-	-	3862	hmdb::D-Lactic acid; E10; false; HMDB0001311	135.027	[M+FA-H]-	541.897	897.274	750	43.01804:86 44.99593:14 65.0089:14 65.01232:29 89.02232:244 92.02443:100 107.03227:7 135.02531:36	C3H6O3	Organic acids and derivatives	Hydroxy acids and derivatives	HMDB0001311	C00256
168	M137T166	4-Hydroxybenzoic acid	137.02	2.76338	-	-	2611	inhouse::4-Hydroxybenzoic acid; false; [M-H]-	137.02	[M-H]-	857.314	808.365	1000	39.02215:36 45.99291:36 65.03883:504 75.02152:72 76.92853:80 93.03392:9766 93.44855:87 96.73895:53 137.02461:72	C7H6O3	Benzenoids	Benzene and substituted derivatives	HMDB0000500	C00156
175	M142T140	Quinaldine	142.047	2.32663	-	-	4647	hmdb::Quinaldine; E20; true; HMDB0042004	142.048	[M-H]-	512.703	750	1000	116.0448:36 140.05202:71 142.06673:179	C10H9N	Organoheterocyclic compounds	Quinolines and derivatives	HMDB0042004	null
176	M142T138	Quinaldine	142.062	2.30207	-	-	3316	hmdb::Quinaldine; E20; true; HMDB0042004	142.048	[M-H]-	512.703	750	1000	116.0448:36 140.05202:71 142.06673:179	C10H9N	Organoheterocyclic compounds	Quinolines and derivatives	HMDB0042004	null
182	M144T161	4-Hydroxyquinoline	144.041	2.68081	-	-	1600	inhouse::4-Hydroxyquinoline; false; [M-H]-	144.041	[M-H]-	886.04	865.618	666.667	115.04243:72 126.04213:36 144.03612:180 144.0446:288	C9H7NO	Organoheterocyclic compounds	Quinolines and derivatives	NA	NA
183	M144T140	N-Isobutyrylglycine	144.062	2.33519	-	-	3120	inhouse::N-Isobutyrylglycine; false; [M-H]-	144.062	[M-H]-	811.699	688.698	666.667	100.07194:36 144.03299:36 144.04315:36 144.04994:36	C6H11NO3	Organic acids and derivatives	Carboxylic acids and derivatives	HMDB0000730	NA
195	M145T138	Adipic acid	145.046	2.30453	-	-	3317	inhouse::Adipic acid; false; [M-H]-	145.046	[M-H]-	854.039	698.663	600	81.03174:107 83.04793:143 101.05803:107	C6H10O4	Lipids and lipid-like molecules	Fatty Acyls	HMDB0000448	C06104
196	M145T53	Glutamine	145.057	0.88405	[12][M]-	-	4426	massbank::Glutamine; LC-ESI-ITFT; MS2; CE 40.0 eV; [M-H]-	145.058	[M-H]-	368.851	888.361	1000	40.01751:36 41.99547:36 41.99639:143 41.99822:36 58.02724:36 58.02831:36 58.02939:72 58.03047:36 67.03381:36 71.02216:36 74.01947:36 74.02312:36 84.04346:36 84.04604:36 84.04734:36 84.05511:36 109.04237:36 109.04828:36 127.04237:36 127.04556:36 127.05192:36 127.05511:36 128.03773:36	C5H10N2O3	Organic acids and derivatives	Carboxylic acids and derivatives	HMDB0000641	C00064
199	M145T46	(3-Methyl-2-butenyl)-benzene	145.094	0.765025	-	-	4280	hmdb::(3-Methyl-2-butenyl)-benzene; E10; true; HMDB0061808	145.094	[M-H]-	750	750	1000	145.09065:36	C11H14	Benzenoids	Benzene and substituted derivatives	HMDB0061808	null
206	M146T54	L-Glutamic acid	146.041	0.90515	-	-	1777	hmdb::L-Glutamic acid; ENone; false; HMDB0000148	146.042	[M-H]-	805.147	574.955	666.667	85.03114:12 102.05556:167 107.78578:12 128.02908:36	C5H9NO4	Organic acids and derivatives	Carboxylic acids and derivatives	HMDB0000148	C00025
207	M146T53	L-Glutamic acid	146.061	0.8896	[12][M+1]-	-	4426	hmdb::L-Glutamic acid; ENone; false; HMDB0000148	146.042	[M-H]-	805.147	574.955	666.667	85.03114:12 102.05556:167 107.78578:12 128.02908:36	C5H9NO4	Organic acids and derivatives	Carboxylic acids and derivatives	HMDB0000148	C00025
236	M149T58	Diisopropyl disulfide	149.041	0.964283	-	-	3561	hmdb::Diisopropyl disulfide; E20; true; HMDB0029578	149.042	[M-H]-	677.683	644.011	416.667	47.01319:14 55.02254:7 56.9971:21 59.00755:14 59.01081:29 60.97231:7 73.02921:21 75.00629:143 149.06342:14	C6H14S2	Organosulfur compounds	Organic disulfides	HMDB0029578	null
237	M150T167	1,2-Benzisothiazol-3(2H)-one	149.998	2.79113	-	-	817	hmdb::1,2-Benzisothiazol-3(2H)-one; E20; true; HMDB0034413	149.998	[M-H]-	963.714	881.639	500	41.99913:107 106.99725:145 149.9929:293 149.99982:550	C7H5NOS	Organoheterocyclic compounds	Benzothiazoles	HMDB0034413	null
238	M150T376	1,2-Benzisothiazol-3(2H)-one	149.998	6.26185	-	-	73	hmdb::1,2-Benzisothiazol-3(2H)-one; E20; true; HMDB0034413	149.998	[M-H]-	957.532	875.983	500	41.99966:143 106.99588:73 150.0038:400	C7H5NOS	Organoheterocyclic compounds	Benzothiazoles	HMDB0034413	null
239	M150T313	1,2-Benzisothiazol-3(2H)-one	149.998	5.21948	-	-	63	hmdb::1,2-Benzisothiazol-3(2H)-one; E10; true; HMDB0034413	149.998	[M-H]-	750	750	1000	149.99628:253	C7H5NOS	Organoheterocyclic compounds	Benzothiazoles	HMDB0034413	null
246	M151T59	Xanthine	151.003	0.986708	-	-	3562	hmdb::Xanthine; ENone; false; HMDB0000292	151.022	[M-H]-	774.176	774.176	1000	108.01359:179 151.02022:72	C5H4N4O2	Organoheterocyclic compounds	Imidazopyrimidines	HMDB0000292	C00385
247	M151T69	Xanthine	151.022	1.14843	-	-	56	hmdb::Xanthine; ENone; false; HMDB0000292	151.022	[M-H]-	774.176	774.176	1000	108.01359:179 151.02022:72	C5H4N4O2	Organoheterocyclic compounds	Imidazopyrimidines	HMDB0000292	C00385
248	M151T97	Xanthine	151.022	1.61565	-	-	2221	hmdb::Xanthine; ENone; false; HMDB0000292	151.022	[M-H]-	692.398	840.851	1000	41.9972:48 65.99794:12 90.02457:12 108.01769:84 151.01999:24 151.02693:36	C5H4N4O2	Organoheterocyclic compounds	Imidazopyrimidines	HMDB0000292	C00385
253	M153T148	2,4-Dihydroxybenzoic acid	153.015	2.46953	-	-	1973	hmdb::2,4-Dihydroxybenzoic acid; E40; true; HMDB0029666	153.015	[M-H]-	924.648	832.498	571.429	40.99905:107 65.03745:143 67.01604:179 83.04488:36 91.01871:181 109.02519:360 135.00438:72 153.01677:72	C7H6O4	Benzenoids	Benzene and substituted derivatives	HMDB0029666	null
255	M153T159	3,5,5-Trimethyl-1,2-cyclohexanedione	153.088	2.65022	-	-	1160	hmdb::3,5,5-Trimethyl-1,2-cyclohexanedione; E10; true; HMDB0036177	153.087	[M-H]-	750	745.154	500	153.0847:143	C9H14O2	Organic oxygen compounds	Organooxygen compounds	HMDB0036177	null
275	M158T148	1-Pyrrolidinecarboxaldehyde	158.078	2.46201	-	-	1974	hmdb::1-Pyrrolidinecarboxaldehyde; E10; true; HMDB0034587	158.078	[M+Hac-H]-	750	750	1000	98.07254:36	C5H9NO	Organoheterocyclic compounds	Pyrrolidines	HMDB0034587	null
283	M159T144	Pimelic acid	159.062	2.39935	-	-	47	inhouse::Pimelic acid; false; [M-H]-	159.062	[M-H]-	926.41	890.029	600	95.04648:143 97.06197:179 115.07175:72	C7H12O4	Lipids and lipid-like molecules	Fatty Acyls	HMDB0000857	C02656
285	M159T164	1-Methylcyclohexanol	159.098	2.7403	-	-	1874	hmdb::1-Methylcyclohexanol; E10; true; HMDB0059693	159.098	[M+FA-H]-	880	768.093	500	113.09793:107	C7H14O	Organic oxygen compounds	Organooxygen compounds	HMDB0059693	null
326	M164T134	L-Phenylalanine	164.068	2.23587	[16][M]-	[M-H]- 165.076	40	hmdb::L-Phenylalanine; ENone; false; HMDB0000159	164.068	[M-H]-	689.27	739.985	1000	41.9957:36 72.00535:358 91.06132:146 103.05609:786 118.9865:73 129.03212:36 147.04283:436 164.07518:107	C9H11NO2	Organic acids and derivatives	Carboxylic acids and derivatives	HMDB0000159	C00079
337	M165T154	L-3-Phenyllactic acid	165.051	2.57075	-	-	3765	hmdb::L-3-Phenyllactic acid; E20; true; HMDB0000748	165.052	[M-H]-	853.539	603.414	666.667	91.05547:36 101.04246:36 103.05861:72 119.04485:72 147.03947:72	C9H10O3	Phenylpropanoids and polyketides	Phenylpropanoic acids	HMDB0000748	C05607
348	M167T64	Uric acid	167.017	1.06946	[17][M]-	[M-H]- 168.026	29	hmdb::Uric acid; E20; true; HMDB0000289	167.017	[M-H]-	622.587	660.793	545.455	41.99833:1716 44.47883:36 53.01576:75 69.00842:1333 71.24029:73 81.00911:259 96.02116:1266 97.0022:325 100.231:74 123.62701:76 124.01365:3247 125.28783:74 127.30693:73 131.08447:36 167.01961:815	C5H4N4O3	Organoheterocyclic compounds	Imidazopyrimidines	HMDB0000289	C00366
349	M167T96	Uric acid	167.017	1.60556	[18][M]-	[M-H]- 168.025	53	inhouse::Uric acid; false; [M-H]-	167.017	[M-H]-	583.538	689.781	1000	41.99773:352 44.66682:19 69.00645:233 69.79246:18 96.01742:343 96.99704:54 122.84188:36 123.02981:37 124.01408:629 167.01822:341	C5H4N4O3	Organoheterocyclic compounds	Imidazopyrimidines	HMDB0000289	C00366
351	M167T160	Vanillic acid	167.031	2.66033	-	-	25	hmdb::Vanillic acid; E20; false; HMDB0000484	167.032	[M-H]-	823.681	578.491	500	81.03764:36 108.01733:395	C8H8O4	Benzenoids	Benzene and substituted derivatives	HMDB0000484	C06672
355	M168T165	2-(1-Propenyl)-delta1-piperideine	168.099	2.7468	-	-	42	hmdb::2-(1-Propenyl)-delta1-piperideine; E10; true; HMDB0033365	168.099	[M+FA-H]-	750	739.765	500	122.09604:36	C8H13N	Organoheterocyclic compounds	Pyridines and derivatives	HMDB0033365	null
374	M171T161	2-Ethyl-2-hexenal	171.098	2.69047	-	-	5	hmdb::2-Ethyl-2-hexenal; E10; true; HMDB0061945	171.099	[M+FA-H]-	750	733.729	500	125.09276:72 125.10223:72	C8H14O	Organic oxygen compounds	Organooxygen compounds	HMDB0061945	null
380	M173T143	Phenol sulphate	172.987	2.38552	[19][M]-	-	993	hmdb::Phenol sulphate; E20; true; HMDB0060015	172.988	[M-H]-	650.531	691.371	666.667	63.96147:36 65.03912:322 66.12347:75 75.02798:155 79.95484:2932 81.22536:42 92.74577:208 92.75801:136 93.033:35175 93.73457:136 94.27414:107 94.94458:72 108.02419:109 134.28787:72 144.40526:73 172.98608:407 172.99165:850	C6H6O4S	Organic acids and derivatives	Organic sulfuric acids and derivatives	HMDB0060015	C00850
381	M173T69	trans-Aconitic acid	173.005	1.14198	-	-	2377	inhouse::trans-Aconitic acid; false; [M-H]-	173.005	[M-H]-	713.258	732.506	500	78.956:36 85.02615:143	C6H6O6	Organic acids and derivatives	Carboxylic acids and derivatives	HMDB0000958	C02341
382	M173T149	Suberic acid	173.078	2.48802	[20][M]-	-	1909	inhouse::Suberic acid; false; [M-H]-	173.078	[M-H]-	544.129	664.827	1000	57.03299:216 81.03045:72 81.04062:73 83.04792:663 91.06104:36 93.03407:143 109.06277:251 109.07605:76 111.07958:1405 129.08961:179 173.08223:179	C8H14O4	Lipids and lipid-like molecules	Fatty Acyls	HMDB0000893	C08278
386	M173T162	Ethyl pentyl ketone	173.114	2.70062	[21][M]-	-	468	hmdb::Ethyl pentyl ketone; E20; true; HMDB0031295	173.114	[M+FA-H]-	720.763	843.288	500	57.0357:18 71.04634:161 83.04573:18 85.06061:107 93.033:107 97.07028:18 99.07749:107 111.07822:18 127.11046:340 173.11507:36	C8H16O	Organic oxygen compounds	Organooxygen compounds	HMDB0031295	C17145
391	M174T160	Indoleacetic acid	174.052	2.67047	-	-	1606	hmdb::Indoleacetic acid; ENone; false; HMDB0000197	174.052	[M-H]-	924.689	605.441	500	128.04797:107 130.05525:107 130.06169:215	C10H9NO2	Organoheterocyclic compounds	Indoles and derivatives	HMDB0000197	C00954
417	M178T147	Hippuric acid	178.047	2.44823	[23][M]-	[M-H]- 179.054	44	inhouse::Hippuric acid; false; [M-H]-	178.047	[M-H]-	847.008	829.042	666.667	56.01283:14 59.01619:7 77.03697:330 79.18154:14 94.00594:7 116.05498:7 132.04582:64 134.0612:64 154.69066:7 178.04509:29	C9H9NO3	Benzenoids	Benzene and substituted derivatives	HMDB0000714	C01586
426	M179T137	Paraxanthine	179.031	2.28221	-	-	2193	hmdb::Paraxanthine; ENone; false; HMDB0001860	179.053	[M-H]-	700.914	692.856	444.445	94.03821:72 121.02402:36 122.03457:215 135.02176:107 143.46434:36 164.02959:251 179.05682:179	C7H8N4O2	Organoheterocyclic compounds	Imidazopyrimidines	HMDB0001860	C13747
427	M179T54	Allose	179.052	0.903383	-	-	1781	hmdb::Allose; E25; false; HMDB0001151	179.052	[M-H]-	715.953	691.627	666.667	43.01611:36 59.01286:144 71.01036:179 89.01859:72	C6H12O6	null	null	HMDB0001151	C01487
428	M179T147	Paraxanthine	179.051	2.4453	[23][M+1]-	-	44	hmdb::Paraxanthine; ENone; false; HMDB0001860	179.053	[M-H]-	700.914	692.856	444.445	94.03821:72 121.02402:36 122.03457:215 135.02176:107 143.46434:36 164.02959:251 179.05682:179	C7H8N4O2	Organoheterocyclic compounds	Imidazopyrimidines	HMDB0001860	C13747
433	M180T99	L-Tyrosine	180.063	1.65683	[24][M]-	-	109	hmdb::L-Tyrosine; ENone; false; HMDB0000158	180.063	[M-H]-	761.608	833.738	1000	72.00848:143 74.02522:72 77.04241:36 93.03374:108 119.04887:506 133.03275:36 163.039:143 180.06099:72 180.06667:107	C9H11NO3	Organic acids and derivatives	Carboxylic acids and derivatives	HMDB0000158	C00082
445	M181T140	Hydroxyphenyllactic acid	181.047	2.33332	-	-	75	hmdb::Hydroxyphenyllactic acid; ENone; false; HMDB0000755	181.047	[M-H]-	907.717	610.433	714.286	69.01514:36 72.99113:107 119.04588:179 134.0399:109 135.0442:327 153.00674:36 163.04089:180	C9H10O4	Phenylpropanoids and polyketides	Phenylpropanoic acids	HMDB0000755	C03672
454	M183T155	4-Hydroxybenzoic acid	183.026	2.58448	[25][M]-	-	715	hmdb::4-Hydroxybenzoic acid; E20; true; HMDB0000500	183.026	[M+FA-H]-	617.289	838.75	666.667	39.0218:107 41.00151:1286 42.12792:37 67.01811:107 68.98885:72 71.01312:358 71.02979:75 80.7795:74 81.03232:1123 82.75402:176 83.0112:18585 83.46222:117 84.54836:72 93.03059:107 97.02471:159 98.70002:78 99.00757:4079 121.02923:73 137.02216:36 139.04169:436	C7H6O3	Benzenoids	Benzene and substituted derivatives	HMDB0000500	C00156
455	M183T175	(1'R)-Nepetalic acid	183.098	2.91403	-	-	327	hmdb::(1'R)-Nepetalic acid; E10; true; HMDB0036117	183.099	[M-H]-	297.383	873.217	666.667	66.00465:36 68.9867:36 68.99139:36 68.99257:36 68.99609:36 71.00499:36 71.63838:36 79.94902:36 109.01173:36 111.00723:36 112.97726:36 114.93435:36 119.08844:36 137.09143:36 137.09639:36 137.09804:36 139.11145:36 183.00023:36 183.09769:36 183.09959:36 183.11298:36	C10H16O3	Lipids and lipid-like molecules	Prenol lipids	HMDB0036117	null
463	M185T149	Gabapentin related compound E	185.078	2.47818	[26][M]-	-	1910	inhouse::Gabapentin related compound E; false; [M-H]-	185.078	[M-H]-	484.043	659.102	666.667	39.00247:4 59.0088:18 69.03217:11 80.02449:7 87.0061:11 95.04923:11 101.00165:7 113.06097:7 121.00389:7 121.05983:14 123.07601:43 139.0777:4 141.0871:125 155.06523:4 167.0679:7	C9H14O4	-	-	NA	NA
464	M185T184	Santene hydrate	185.115	3.07092	[27][M]-	-	573	hmdb::Santene hydrate; E10; true; HMDB0037001	185.115	[M+FA-H]-	577.162	764.42	500	72.9924:107 139.11221:107	C9H16O	Lipids and lipid-like molecules	Prenol lipids	HMDB0037001	null
468	M186T140	3-Indoleacrylic acid	186.052	2.32705	-	-	4644	inhouse::3-Indoleacrylic acid; false; [M-H]-	186.052	[M-H]-	703.583	681.486	666.667	116.05086:72 142.05998:440	C11H9NO2	Organoheterocyclic compounds	Indoles and derivatives	HMDB0000734	NA
471	M186T146	N-Heptanoylglycine	186.109	2.43162	[28][M]-	-	28	hmdb::N-Heptanoylglycine; E10; true; HMDB0013010	186.109	[M-H]-	269.602	867.161	500	41.99507:217 97.05814:36 97.06371:125 123.07971:107 125.09521:412 142.11983:36 168.10564:54 186.10936:125	C9H17NO3	Organic acids and derivatives	Carboxylic acids and derivatives	HMDB0013010	null
477	M187T153	p-Cresol sulfate	186.979	2.54513	-	-	12	hmdb::p-Cresol sulfate; E20; true; HMDB0011635	187.003	[M-H]-	681.849	758.866	666.667	70.98923:36 77.04074:36 79.95647:1315 80.96243:216 92.98447:77 105.03343:143 106.04191:298 107.04936:9019 121.13398:36 186.99641:72 187.0022:322	C7H8O4S	Organic acids and derivatives	Organic sulfuric acids and derivatives	HMDB0011635	null
478	M187T151	p-Cresol sulfate	187.003	2.51133	[29][M]-	[M-H]- 188.014	11	hmdb::p-Cresol sulfate; E20; true; HMDB0011635	187.003	[M-H]-	681.849	758.866	666.667	70.98923:36 77.04074:36 79.95647:1315 80.96243:216 92.98447:77 105.03343:143 106.04191:298 107.04936:9019 121.13398:36 186.99641:72 187.0022:322	C7H8O4S	Organic acids and derivatives	Organic sulfuric acids and derivatives	HMDB0011635	null
482	M187T155	Azelaic acid	187.094	2.59078	[30][M]-	[M-H]- 188.101	13	inhouse::Azelaic acid; false; [M-H]-	187.094	[M-H]-	745.646	809.203	1000	43.02041:36 54.01173:74 57.03417:522 67.16463:36 69.03421:107 79.95614:215 80.02435:215 81.0371:72 95.04795:360 96.76733:152 97.0649:2743 98.57642:73 101.7214:36 107.05035:583 107.89524:36 113.31984:36 123.07973:1725 124.69588:83 125.01311:95 125.09525:9747 129.05502:72 143.11015:215 169.08913:509 175.54681:36 187.09789:553	C9H16O4	Lipids and lipid-like molecules	Fatty Acyls	HMDB0000784	C08261
483	M187T146	Azelaic acid	187.113	2.4302	[28][M+1]-	-	1251	inhouse::Azelaic acid; false; [M-H]-	187.094	[M-H]-	745.646	809.203	1000	43.02041:36 54.01173:74 57.03417:522 67.16463:36 69.03421:107 79.95614:215 80.02435:215 81.0371:72 95.04795:360 96.76733:152 97.0649:2743 98.57642:73 101.7214:36 107.05035:583 107.89524:36 113.31984:36 123.07973:1725 124.69588:83 125.01311:95 125.09525:9747 129.05502:72 143.11015:215 169.08913:509 175.54681:36 187.09789:553	C9H16O4	Lipids and lipid-like molecules	Fatty Acyls	HMDB0000784	C08261
484	M187T194	(??)-2,6-Dimethyl-6-hepten-1-ol	187.13	3.23107	[31][M]-	-	18	hmdb::(??)-2,6-Dimethyl-6-hepten-1-ol; E10; true; HMDB0037304	187.13	[M+FA-H]-	668.015	753.942	500	125.09769:36 139.11284:217 141.12923:993 187.1358:146	-	Unknown	Unknown	-	-
494	M188T166	1H-Indole-3-propanoic acid	188.068	2.77245	-	[M+Cl]- 153.098 [M-H]- 189.075	65	inhouse::1H-Indole-3-propanoic acid; false; [M-H]-	188.068	[M-H]-	871.767	968.352	1000	40.99841:107 58.86838:75 59.01151:964 60.53592:76 108.04688:111 116.04891:1343 142.06108:287 144.07996:215 170.0672:36	C11H11NO2	Organoheterocyclic compounds	Indoles and derivatives	NA	NA
498	M189T142_1	Pyrocatechol sulfate	188.982	2.36354	[32][M]-	-	2412	hmdb::Pyrocatechol sulfate; E20; true; HMDB0059724	188.982	[M-H]-	627.243	653.498	500	41.00022:107 65.03797:72 69.0319:361 71.05205:73 79.95358:665 81.03325:73 91.01685:143 100.95059:73 107.0107:73 108.01685:480 109.02771:9555 109.56521:58 188.98363:179	C6H6O5S	Organic acids and derivatives	Organic sulfuric acids and derivatives	HMDB0059724	null
499	M189T151	Pyrocatechol sulfate	188.998	2.51413	[29][M+2]-	-	11	hmdb::Pyrocatechol sulfate; E20; true; HMDB0059724	188.982	[M-H]-	627.243	653.498	500	41.00022:107 65.03797:72 69.0319:361 71.05205:73 79.95358:665 81.03325:73 91.01685:143 100.95059:73 107.0107:73 108.01685:480 109.02771:9555 109.56521:58 188.98363:179	C6H6O5S	Organic acids and derivatives	Organic sulfuric acids and derivatives	HMDB0059724	null
501	M189T101	trans-2-Butene-1,4-dicarboxylic acid	189.037	1.67564	-	-	286	inhouse::trans-2-Butene-1,4-dicarboxylic acid; false; [M+FA-H]-	189.036	[M+FA-H]-	456.942	659.173	500	85.99892:36 99.00497:54 102.99211:18	C6H8O4	Lipids and lipid-like molecules	Fatty Acyls	HMDB0000393	NA
502	M189T136	6-(2-Hydroxyethoxy)-6-oxohexanoic acid	189.073	2.26039	-	-	172	hmdb::6-(2-Hydroxyethoxy)-6-oxohexanoic acid; E40; true; HMDB0061681	189.073	[M-H]-	854.287	369.882	428.571	44.99618:36 71.04671:72 97.06819:18 99.07822:143 109.06524:72 127.07493:161 145.08566:36	C8H14O5	Lipids and lipid-like molecules	Fatty Acyls	HMDB0061681	null
510	M190T134	1H-Indole-3-carboxaldehyde	190.047	2.23601	-	-	1708	hmdb::1H-Indole-3-carboxaldehyde; E10; true; HMDB0029737	190.047	[M+FA-H]-	750	750	1000	144.03857:107	C9H7NO	Organoheterocyclic compounds	Indoles and derivatives	HMDB0029737	C08493
522	M191T68	Citric acid	191.016	1.12913	[34][M]-	-	3860	inhouse::Citric acid; false; [M-H]-	191.016	[M-H]-	914.035	957.225	1000	57.03131:143 59.01089:36 67.01807:143 75.03448:36 85.02711:287 85.04404:74 87.0078:710 89.16727:73 111.00766:744	C6H8O7	Organic acids and derivatives	Carboxylic acids and derivatives	HMDB0000094	C00158
536	M193T187	Methoxyeugenol	193.083	3.11146	-	-	7	hmdb::Methoxyeugenol; E10; true; HMDB0041194	193.083	[M-H]-	659.444	707.536	1000	97.01136:36 177.04948:36 193.08835:215	C11H14O3	Benzenoids	Benzene and substituted derivatives	HMDB0041194	null
539	M194T138	2-Hydroxyhippuric acid	194.042	2.29738	-	-	3319	inhouse::2-Hydroxyhippuric acid; false; [M-H]-	194.042	[M-H]-	665.569	473.471	500	74.02361:72 93.0332:107	C9H9NO4	Benzenoids	Benzene and substituted derivatives	HMDB0000840	C07588
540	M194T211	N-methyl-4,6,7-trihydroxy-1,2,3,4-tetrahydroisoquinoline	194.079	3.5168	[35][M]-	-	121	hmdb::N-methyl-4,6,7-trihydroxy-1,2,3,4-tetrahydroisoquinoline; E10; true; HMDB0060065	194.079	[M-H]-	699.472	758.161	750	45.98923:48 148.05431:48 149.05624:155 164.08153:107 176.06932:12 178.04837:131 179.05623:562 193.45888:26 194.08214:2756	C10H13NO3	Organoheterocyclic compounds	Tetrahydroisoquinolines	HMDB0060065	null
556	M195T175	4-Propylphenol	195.099	2.91437	[36][M]-	-	1	hmdb::4-Propylphenol; E10; true; HMDB0032625	195.099	[M+Hac-H]-	750	750	1000	135.08444:36	C9H12O	Benzenoids	Benzene and substituted derivatives	HMDB0032625	C14311
581	M199T157_1	4-Vinylphenol sulfate	199.002	2.61927	-	-	1370	hmdb::4-Vinylphenol sulfate; E20; true; HMDB0062775	199.003	[M-H]-	686.269	700.329	500	79.95534:182 88.03587:36 117.03999:79 119.04877:2371 119.44208:43 138.62938:36 199.00681:72	C8H8O4S	Organic acids and derivatives	Organic sulfuric acids and derivatives	HMDB0062775	null
587	M199T157_2	3,5,5-Trimethyl-1,2-cyclohexanedione	199.094	2.62197	-	-	803	hmdb::3,5,5-Trimethyl-1,2-cyclohexanedione; E10; true; HMDB0036177	199.094	[M+FA-H]-	570.559	745.154	500	109.06645:36 153.09703:72	C9H14O2	Organic oxygen compounds	Organooxygen compounds	HMDB0036177	null
601	M201T160	3-ethylphenyl Sulfate	201.019	2.67121	[42][M]-	-	36	hmdb::3-ethylphenyl Sulfate; E20; true; HMDB0062721	201.019	[M-H]-	691.84	715.062	500	77.63058:36 79.95627:1623 80.96604:250 84.76783:109 91.00354:36 105.03296:75 106.03997:1457 108.05519:82 108.72869:90 120.82416:114 121.06493:13734 122.07409:71 139.10834:179 181.00015:36 183.11177:109 201.01588:220 201.02188:665	C8H10O4S	Organic acids and derivatives	Organic sulfuric acids and derivatives	HMDB0062721	null
605	M201T161	Sebacic acid	201.109	2.69037	-	[M-H]- 202.117	416	hmdb::Sebacic acid; ENone; false; HMDB0000792	201.11	[M-H]-	692.054	864.158	1000	44.99844:36 92.9979:72 109.06356:36 111.08039:107 121.06687:109 132.99208:73 137.10042:109 139.11055:819 157.13504:36 180.99921:109 183.10127:653 201.11118:289	C10H18O4	Lipids and lipid-like molecules	Fatty Acyls	HMDB0000792	C08277
617	M203T108	O,O-Dimethyl dithiophosphate	202.961	1.80775	-	-	143	inhouse::O,O-Dimethyl dithiophosphate; false; [M+FA-H]-	202.961	[M+FA-H]-	387.601	806.152	500	57.0293:36 114.98311:107 156.95592:72	C2H7O2PS2	-	-	NA	NA
620	M203T150	O-methoxycatechol-O-sulphate	202.998	2.50615	[46][M]-	-	645	hmdb::O-methoxycatechol-O-sulphate; E20; true; HMDB0060013	202.998	[M-H]-	549.315	498.095	600	67.05573:36 79.95724:551 80.96322:143 93.03432:36 105.04295:36 108.02864:72 120.97321:36 122.0366:466 123.04353:5976 123.62707:56 188.68533:36 202.99785:143	C7H8O5S	Organic acids and derivatives	Organic sulfuric acids and derivatives	HMDB0060013	null
624	M203T160	O-methoxycatechol-O-sulphate	203.014	2.67072	[42][M+2]-	-	36	hmdb::O-methoxycatechol-O-sulphate; E20; true; HMDB0060013	202.998	[M-H]-	549.315	498.095	600	67.05573:36 79.95724:551 80.96322:143 93.03432:36 105.04295:36 108.02864:72 120.97321:36 122.0366:466 123.04353:5976 123.62707:56 188.68533:36 202.99785:143	C7H8O5S	Organic acids and derivatives	Organic sulfuric acids and derivatives	HMDB0060013	null
626	M203T137	Tryptophan	203.079	2.28077	[47][M]-	[M-H]- 204.091	51	massbank::Tryptophan; LC-ESI-ITFT; MS2; HCD; CE 95.0 eV; [M-H]-	203.083	[M-H]-	898.644	953.138	1000	68.99281:36 74.02285:754 95.04871:36 116.04921:3440 125.14484:36 130.06848:181 142.06497:870 157.07312:38 159.08517:72 159.0923:110 203.07053:107 203.0806:143	C11H12N2O2	Organoheterocyclic compounds	Indoles and derivatives	HMDB0000929	C00078
633	M204T154	Indolelactic acid	204.063	2.57118	[48][M]-	-	3757	hmdb::Indolelactic acid; E20; true; HMDB0000671	204.063	[M-H]-	780.749	786.397	875	72.99203:107 116.04942:143 128.05026:215 130.06404:215 142.06384:179 158.05612:179 186.0555:72 204.05943:72	C11H11NO3	Organoheterocyclic compounds	Indoles and derivatives	HMDB0000671	C02043
637	M205T142	Pyrogallol-2-O-sulphate	204.977	2.35972	-	-	2440	hmdb::Pyrogallol-2-O-sulphate; E40; true; HMDB0060018	204.977	[M-H]-	889.675	562.038	500	53.03938:72 69.03542:107 79.01926:363 79.95616:1394 81.03332:287 95.0108:107 97.02734:143 107.0109:107 123.00139:72 123.00765:394 124.01543:179 124.6391:118 125.02258:14413 125.60445:67 143.06621:73 167.03093:36 204.98094:471	C6H6O6S	Organic acids and derivatives	Organic sulfuric acids and derivatives	HMDB0060018	null
655	M207T139	L-Kynurenine	207.059	2.32147	-	-	3322	inhouse::L-Kynurenine; false; [M-H]-	207.074	[M-H]-	986.952	326.416	555.556	72.00608:36 118.06453:72 128.04791:107 131.03154:72 144.0461:361	C10H12N2O3	Organic oxygen compounds	Organooxygen compounds	HMDB0000684	C00328
656	M207T134	L-Kynurenine	207.074	2.23292	-	-	1710	inhouse::L-Kynurenine; false; [M-H]-	207.074	[M-H]-	986.952	326.416	555.556	72.00608:36 118.06453:72 128.04791:107 131.03154:72 144.0461:361	C10H12N2O3	Organic oxygen compounds	Organooxygen compounds	HMDB0000684	C00328
676	M209T155	5-(3',5')-Dihydroxyphenyl-gamma-valerolactone	209.076	2.59102	[49][M]-	-	741	hmdb::5-(3',5')-Dihydroxyphenyl-gamma-valerolactone; E20; true; HMDB0029187	209.076	[M-H]-	374.825	863.536	1000	83.04704:36 93.03031:36 113.05645:143 119.05105:36 123.07444:109 135.04306:76 137.05296:149 141.09044:1920 145.00279:40 161.05455:73 163.07201:367 163.90094:36 165.08749:287 181.0826:179 183.09718:107 191.08731:73 209.07382:479	C11H14O4	Benzenoids	Phenols	HMDB0029187	null
690	M212T144	Indoxyl sulfate	211.999	2.4033	[50][M]-	[M+Cl]- 177.029 [M-H]- 213.006	47	inhouse::Indoxyl sulfate; false; [M-H]-	211.999	[M-H]-	850.351	945.909	1000	77.04095:338 77.05583:76 79.95667:2616 80.96264:1127 92.05128:143 104.05151:258 132.03632:156 132.04282:1025 211.99722:251	C8H7NO4S	Organic acids and derivatives	Organic sulfuric acids and derivatives	HMDB0000682	NA
702	M213T212	Phenyl salicylate	213.064	3.5344	-	-	3832	hmdb::Phenyl salicylate; E10; true; HMDB0032018	213.064	[M-H]-	813.144	863.921	666.667	92.99531:36 183.43556:36 213.06526:363	C13H10O3	Phenylpropanoids and polyketides	Depsides and depsidones	HMDB0032018	C14163
722	M215T168	Undecanedioic acid	215.125	2.79278	[53][M]-	-	813	hmdb::Undecanedioic acid; E20; true; HMDB0000888	215.125	[M-H]-	739.485	782.965	666.667	112.97551:36 133.0648:72 153.11644:37 153.12868:469 166.98691:74 171.14294:73 197.12029:519 215.12759:217	C11H20O4	Lipids and lipid-like molecules	Fatty Acyls	HMDB0000888	null
724	M215T215	3-Hydroxydodecanoic acid	215.162	3.58048	-	-	4345	inhouse::3-Hydroxydodecanoic acid; false; [M-H]-	215.162	[M-H]-	479.053	802.941	1000	59.01019:36 59.01127:71 59.01453:36 59.01778:36 144.98886:36 198.86162:36 215.16714:36	C12H24O3	Organic acids and derivatives	Hydroxy acids and derivatives	HMDB0000387	NA
732	M217T137	4-hydroxybenzoic acid-4-O-sulphate	216.977	2.28497	-	-	51	hmdb::4-hydroxybenzoic acid-4-O-sulphate; E40; true; HMDB0059982	216.977	[M-H]-	759.261	686.543	500	91.63622:73 93.03145:1137 119.04635:36 126.97998:75 137.01993:1265	C7H6O6S	Organic acids and derivatives	Organic sulfuric acids and derivatives	HMDB0059982	null
739	M217T151	3-Hydroxysebacic acid	217.104	2.52192	[54][M]-	[M+Cl]- 182.135 [M-H]- 218.112	638	hmdb::3-Hydroxysebacic acid; E20; true; HMDB0000350	217.105	[M-H]-	604.341	736.864	600	44.99562:36 81.03058:36 83.04806:107 104.99639:36 127.07237:107 127.11059:179 135.08092:72 137.09276:143 149.02921:36 155.10068:143 173.11009:72 181.0945:72 199.09726:179 217.10092:72	C10H18O5	Organic acids and derivatives	Hydroxy acids and derivatives	HMDB0000350	null
743	M218T135	D-(+)-Pantothenic acid	218.1	2.24977	-	-	126	inhouse::D-(+)-Pantothenic acid; false; [M-H]-	218.1	[M-H]-	650.312	847.598	1000	41.99601:18 44.01139:32 59.75663:4 68.04775:4 71.01321:25 71.04774:54 80.04373:7 88.03847:125 94.03339:11 96.07835:4 99.0443:14 116.06703:11 124.01403:7 128.03346:4 131.08807:7 138.03455:7 146.07732:86 201.16838:4 218.11044:11	C9H17NO5	Organic acids and derivatives	Carboxylic acids and derivatives	NA	NA
754	M219T132	3-Methylpimelic acid	219.084	2.20438	-	-	3398	hmdb::3-Methylpimelic acid; E20; true; HMDB0059757	219.084	[M+FA-H]-	181.232	937.441	1000	49.60882:36 55.04981:36 56.11652:36 57.02802:36 57.03548:36 59.00642:36 59.01944:36 71.01041:36 71.04611:36 71.0485:36 80.9607:36 81.03316:36 84.95099:36 85.02261:36 85.05777:36 87.04536:36 87.048:36 89.78116:36 98.99995:36 101.01839:36 111.04225:36 111.05714:36 111.075:36 115.03361:36 115.03815:36 121.05952:36 129.05078:36 129.08769:36 131.0594:36 132.04761:36 139.07402:36 139.07903:36 139.08235…	C8H14O4	Lipids and lipid-like molecules	Fatty Acyls	HMDB0059757	null
764	M221T137	Gly-Phe	221.09	2.27705	-	[2M-H+Cl]2- 204.091	51	inhouse::Gly-Phe; false; [M-H]-	221.09	[M-H]-	771.617	691.933	666.667	59.01736:36 73.03743:430 91.05177:72 103.05299:72 164.067:72	C11H14N2O3	Organic acids and derivatives	Carboxylic acids and derivatives	HMDB0028848	NA
765	M221T255	(10betaH,11xi)-11-Hydroxy-13-nor-6-eremophilen-8-one	221.151	4.24378	-	-	1571	hmdb::(10betaH,11xi)-11-Hydroxy-13-nor-6-eremophilen-8-one; E10; true; HMDB0037605	221.151	[M-H]-	873.432	747.804	750	177.0845:36 205.11792:72 221.1516:397	C14H22O2	Lipids and lipid-like molecules	Prenol lipids	HMDB0037605	null
782	M223T161	1-Methyl-6-phenyl-1H-imidazo[4,5-b]pyridin-2-amine	223.092	2.69078	-	[M-2H+Na]- 202.117	416	hmdb::1-Methyl-6-phenyl-1H-imidazo[4,5-b]pyridin-2-amine; E10; true; HMDB0041008	223.092	[M-H]-	415.394	750	1000	107.83257:36 143.05324:36 155.10039:107 175.07988:36 182.98683:72 223.09207:251	C13H12N4	Organoheterocyclic compounds	Pyridines and derivatives	HMDB0041008	C16038
783	M223T194	2-Butyl-4-methylphenol	223.13	3.24022	-	-	18	hmdb::2-Butyl-4-methylphenol; E10; true; HMDB0032060	223.13	[M+Hac-H]-	750	750	1000	163.12856:36	C11H16O	Benzenoids	Benzene and substituted derivatives	HMDB0032060	null
825	M227T169	Traumatic acid	227.125	2.82387	-	-	3281	hmdb::Traumatic acid; E20; true; HMDB0000933	227.125	[M-H]-	576.679	846.63	666.667	90.99342:36 116.99445:72 135.07884:36 137.09894:107 147.08324:72 163.12416:36 165.13092:179 183.13731:72 209.11282:107 227.13454:107	C12H20O4	Lipids and lipid-like molecules	Fatty Acyls	HMDB0000933	C16308
827	M227T337	Myristic acid	227.198	5.61172	-	-	4657	hmdb::Myristic acid; E20; false; HMDB0000806	227.198	[M-H]-	573.829	799.606	500	83.92838:36 92.98797:107 227.20419:107	C14H28O2	Lipids and lipid-like molecules	Fatty Acyls	HMDB0000806	C06424
831	M228T162	N-Decanoylglycine	228.157	2.70422	-	-	441	hmdb::N-Decanoylglycine; E10; true; HMDB0013267	228.157	[M-H]-	353.592	869.172	500	68.99239:107 112.98:179 167.14651:179 184.17105:36 210.14749:109 211.13351:441 228.14653:72 228.1572:215	C12H23NO3	Organic acids and derivatives	Carboxylic acids and derivatives	HMDB0013267	null
843	M229T144	(1xi,3xi)-1,2,3,4-Tetrahydro-1-methyl-beta-carboline-3-carboxylic acid	229.105	2.39413	-	-	940	hmdb::(1xi,3xi)-1,2,3,4-Tetrahydro-1-methyl-beta-carboline-3-carboxylic acid; E10; true; HMDB0037942	229.105	[M-H]-	498.939	746.565	600	59.01109:72 149.02603:72 167.09767:107 185.13318:72 211.10133:72 229.09978:143	C13H14N2O2	Alkaloids and derivatives	Harmala alkaloids	HMDB0037942	null
844	M229T175	Dodecanedioic acid	229.141	2.91068	-	-	1	inhouse::Dodecanedioic acid; false; [M-H]-	229.141	[M-H]-	751.624	898.763	666.667	92.99105:143 161.9939:36 167.1378:179 185.18503:36 211.13206:179 229.13393:72	C12H22O4	Lipids and lipid-like molecules	Fatty Acyls	HMDB0000623	C02678
851	M230T146	Acetaminophen sulfate	230.009	2.4324	-	-	1260	inhouse::Acetaminophen sulfate; false; [M-H]-	230.009	[M-H]-	607.74	723.506	1000	41.00678:18 79.95409:107 103.97221:18 107.03478:36 108.04839:125 110.89317:18 130.79756:37 148.05281:37 150.05315:738 175.0144:18 230.01175:36	C8H9NO5S	Benzenoids	Phenols	NA	NA
869	M231T157	Tetrahydrofurfuryl butyrate	231.12	2.60983	[59][M]-	-	1394	hmdb::Tetrahydrofurfuryl butyrate; E20; true; HMDB0036188	231.12	[M+Hac-H]-	744.174	243.384	619.048	40.99972:36 48.83802:18 53.03777:143 54.00806:36 57.03143:179 59.00773:36 69.03106:38 70.82635:38 71.04642:2566 73.0256:125 75.0393:36 75.0442:54 80.78706:113 81.031:8078 82.07438:54 82.78738:125 83.03946:120 83.04719:22030 83.32545:72 83.48798:36 83.68684:36 83.84973:54 85.10899:36 86.51159:36 89.06302:54 91.58123:37 96.1972:36 99.53663:36 101.05867:1168 102.18922:37 102.70245:38 103.07209:1120 …	C9H16O3	Lipids and lipid-like molecules	Fatty Acyls	HMDB0036188	null
895	M233T262	3,5-Di-tert-butyl-2-hydroxybenzaldehyde	233.151	4.36333	-	-	207	inhouse::3,5-Di-tert-butyl-2-hydroxybenzaldehyde; false; [M-H]-	233.152	[M-H]-	880	782.807	500	233.15552:269	C15H22O2	-	-	NA	NA
923	M237T168	2,2,4,4,-Tetramethyl-6-(1-oxopropyl)-1,3,5-cyclohexanetrione	237.108	2.79345	[62][M]-	-	815	hmdb::2,2,4,4,-Tetramethyl-6-(1-oxopropyl)-1,3,5-cyclohexanetrione; E10; true; HMDB0033191	237.107	[M-H]-	446.916	769.22	666.667	59.01181:36 169.11853:143 181.09746:36 191.10454:143 209.1143:107 219.09175:72 236.98346:72 237.10742:215	C13H18O4	Lipids and lipid-like molecules	Prenol lipids	HMDB0033191	null
951	M239T175_2	2-Furanpropanoic acid, 3-carboxy-4-methyl-5-propyl-	239.089	2.91412	[66][M]-	-	1	inhouse::2-Furanpropanoic acid, 3-carboxy-4-methyl-5-propyl-; false; [M-H]-	239.089	[M-H]-	737.034	741.4	1000	41.00226:107 53.0376:36 55.01736:215 65.0336:72 67.01792:217 69.03207:861 71.04865:110 75.26934:36 79.05199:179 81.03084:144 81.07026:323 95.04517:107 97.05927:219 97.06484:662 99.07763:73 105.06613:111 106.03693:74 107.04873:1380 108.05359:77 109.06313:179 120.05667:215 121.07095:219 123.07941:937 133.06302:181 133.09723:435 135.07297:482 135.07788:2736 136.08936:322 145.33678:74 148.04822:77 14…	C12H16O5	-	-	NA	NA
995	M242T169	N-Undecanoylglycine	242.173	2.81411	[68][M]-	-	3265	hmdb::N-Undecanoylglycine; E10; true; HMDB0013286	242.173	[M-H]-	385.135	885.09	500	41.99728:179 116.99997:72 125.09526:36 130.97641:36 164.08684:36 180.98744:74 181.15849:1074 198.185:215 224.1665:291 225.15096:963 235.47153:73 242.17256:934	C13H25NO3	Organic acids and derivatives	Carboxylic acids and derivatives	HMDB0013286	null
1007	M243T63	Leucenol	243.059	1.04343	-	-	4699	inhouse::Leucenol; false; [M+FA-H]-	243.059	[M+FA-H]-	750	741.913	500	110.02608:72	C8H10N2O4	Organic acids and derivatives	Carboxylic acids and derivatives	HMDB0015188	C04771
1008	M243T98	Leucenol	243.059	1.62508	[70][M]-	-	4416	inhouse::Leucenol; false; [M+FA-H]-	243.059	[M+FA-H]-	750	741.913	500	110.02079:72	C8H10N2O4	Organic acids and derivatives	Carboxylic acids and derivatives	HMDB0015188	C04771
1010	M243T182	1,11-Undecanedicarboxylic acid	243.157	3.03475	[72][M]-	-	38	hmdb::1,11-Undecanedicarboxylic acid; E20; true; HMDB0002327	243.157	[M-H]-	777.402	835.149	666.667	128.99768:36 148.04742:36 181.15285:179 199.17839:36 223.00253:36 225.1528:323 243.16229:143	C13H24O4	Lipids and lipid-like molecules	Fatty Acyls	HMDB0002327	null
1011	M243T141	Isoleucyl-Isoleucine	243.168	2.34918	-	-	57	hmdb::Isoleucyl-Isoleucine; E10; true; HMDB0028910	243.168	[M-H]-	557.838	800.992	666.667	130.08394:143 130.96338:215 157.08824:36 199.17944:72 225.14319:36 243.16983:107	C12H24N2O3	Organic acids and derivatives	Carboxylic acids and derivatives	HMDB0028910	null
1013	M243T227	2-Hydroxymyristic acid	243.193	3.78137	-	-	777	hmdb::2-Hydroxymyristic acid; E20; true; HMDB0002261	243.194	[M-H]-	889.648	449.55	428.571	71.04696:72 169.15843:107 197.19496:107 243.20044:72	C14H28O3	Lipids and lipid-like molecules	Fatty Acyls	HMDB0002261	null
1039	M245T162_2	3-Hydroxydodecanedioic acid	245.136	2.70121	[75][M]-	-	447	hmdb::3-Hydroxydodecanedioic acid; E20; true; HMDB0000413	245.136	[M-H]-	858.727	784.89	700	155.10707:36 183.13507:107 199.09825:72 201.1443:107 209.11842:143 227.12112:72 245.13896:143	C12H22O5	Organic acids and derivatives	Hydroxy acids and derivatives	HMDB0000413	null
1062	M247T145	3-Methylazelaic acid	247.115	2.41319	[80][M]-	-	1936	hmdb::3-Methylazelaic acid; E20; true; HMDB0059754	247.115	[M+FA-H]-	462.079	893.181	666.667	57.03805:36 123.03609:72 123.04392:107 139.07201:107 152.01057:36 157.08324:72 183.1024:72 201.0741:143 211.10635:72 247.12006:107	C10H18O4	Lipids and lipid-like molecules	Fatty Acyls	HMDB0059754	null
1063	M247T215	Glechomafuran	247.134	3.58182	-	-	4346	hmdb::Glechomafuran; E10; true; HMDB0036772	247.134	[M-H]-	615.903	687.86	500	79.96326:72 247.13329:107	C15H20O3	Lipids and lipid-like molecules	Prenol lipids	HMDB0036772	null
1070	M248T138	Kynurenic acid	248.053	2.29393	-	-	3326	inhouse::Kynurenic acid; false; [M+Hac-H]-	248.053	[M+Hac-H]-	199.447	750	1000	118.98772:36 144.04541:143 158.94336:36 174.05214:179 218.04353:72	C10H7NO3	Organoheterocyclic compounds	Quinolines and derivatives	HMDB0000715	C01717
1094	M250T293	N-desmethylmirtazapine	250.142	4.87821	[84][M]-	-	2786	hmdb::N-desmethylmirtazapine; E10; true; HMDB0060956	250.142	[M-H]-	698.156	690.467	500	207.04935:75 234.1144:72 238.952:36 250.12749:80 250.14313:1390	C16H17N3	Organoheterocyclic compounds	Piperazinoazepines	HMDB0060956	null
1104	M251T132	Phe-Ser	251.1	2.19282	-	-	3679	inhouse::Phe-Ser; false; [M-H]-	251.101	[M-H]-	816.475	73.3688	500	74.02003:72 221.09129:143	C12H16N2O4	Organic acids and derivatives	Carboxylic acids and derivatives	HMDB0029004	NA
1122	M253T469	(+)-Setoclavine	253.132	7.82112	[87][M]-	-	55	hmdb::(+)-Setoclavine; E10; true; HMDB0033428	253.132	[M-H]-	433.66	660.283	666.667	104.9932:36 232.9886:107 237.10513:36 253.14011:107	C16H18N2O	Alkaloids and derivatives	Ergoline and derivatives	HMDB0033428	null
1124	M253T192	3-Furancarboxylic acid, tetrahydro-4-methylene-2-octyl-5-oxo-, (2R,3S)-rel-	253.141	3.19447	[88][M]-	-	7	inhouse::3-Furancarboxylic acid, tetrahydro-4-methylene-2-octyl-5-oxo-, (2R,3S)-rel-; false; [M-H]-	253.141	[M-H]-	705.202	125.544	666.667	165.16179:72 209.15126:325 252.98508:72	C14H22O4	-	-	NA	NA
1126	M253T349	Palmitelaidic acid	253.214	5.81437	[89][M]-	[M+Cl]- 218.245 [M-H]- 254.222	113	hmdb::Palmitelaidic acid; E20; false; HMDB0012328	253.214	[M-H]-	793.966	790.971	500	108.99039:36 253.21478:143	C16H30O2	Lipids and lipid-like molecules	Fatty Acyls	HMDB0012328	null
1130	M254T146	Proflavine	254.098	2.43162	-	-	1236	hmdb::Proflavine; E20; true; HMDB0015255	254.097	[M+FA-H]-	329.572	750	1000	44.99771:36 125.09416:179 179.06914:36 186.11337:143 208.092:215	C13H11N3	Organoheterocyclic compounds	Quinolines and derivatives	HMDB0015255	C11181
1148	M255T151_2	3-(4-Hydroxy-3-methoxyphenyl)-2-methylpropionic acid	255.084	2.51008	[92][M]-	-	11	hmdb::3-(4-Hydroxy-3-methoxyphenyl)-2-methylpropionic acid; E10; true; HMDB0060737	255.084	[M+FA-H]-	581.856	770.784	666.667	81.02854:71 87.18694:36 120.98886:71 124.04368:71 135.07487:36 141.08607:214 149.09007:144 149.09525:253 163.07645:143 165.0938:179 170.98006:73 190.98492:74 193.08119:75 209.06686:113 209.07707:1225 211.01358:38 211.09976:179	C11H14O4	Phenylpropanoids and polyketides	Phenylpropanoic acids	HMDB0060737	null
1154	M255T390	Palmitic acid	255.23	6.4963	[94][M]-	-	2100	hmdb::Palmitic acid; E30; false; HMDB0000220	255.23	[M-H]-	773.585	784.222	666.667	76.9553:36 170.99158:72 214.99068:36 237.22098:74 254.98445:110 255.23486:1381	C16H32O2	Lipids and lipid-like molecules	Fatty Acyls	HMDB0000220	C00249
1186	M257T190	Tetradecanedioic acid	257.172	3.1687	[96][M]-	-	7	hmdb::Tetradecanedioic acid; E20; true; HMDB0000872	257.172	[M-H]-	751.505	762.531	666.667	125.09713:36 170.98254:36 195.17195:255 213.1929:37 239.15044:72 239.16354:326 257.17947:107	C14H26O4	Lipids and lipid-like molecules	Fatty Acyls	HMDB0000872	C11002
1212	M259T137	Glu-Leu	259.127	2.28821	[100][M]-	-	51	inhouse::Glu-Leu; false; [M-H]-	259.127	[M-H]-	899.333	213.306	500	72.00529:36 128.03578:289 130.08485:362 171.15851:36 197.12477:143	C11H20N2O5	Organic acids and derivatives	Carboxylic acids and derivatives	HMDB0028823	NA
1261	M263T144	Phenylacetyl-L-glutamine	263.1	2.39623	[106][M]-	-	966	inhouse::Phenylacetyl-L-glutamine; false; [M-H]-	263.1	[M-H]-	682.183	711.33	1000	41.995:219 74.02489:143 82.0285:107 84.04404:251 96.96094:72 99.05278:107 101.06895:289 101.08031:110 105.29551:36 109.03712:1062 110.7666:75 117.06294:36 121.80313:39 127.04941:2806 128.03362:624 130.98799:79 135.08847:82 145.06015:7394 145.48746:55 172.985:107 263.10736:72	C13H16N2O4	Organic acids and derivatives	Carboxylic acids and derivatives	HMDB0006344	C04148
1263	M263T224	12-Oxo-2,3-dinor-10,15-phytodienoic acid	263.162	3.72638	-	-	1624	hmdb::12-Oxo-2,3-dinor-10,15-phytodienoic acid; E10; true; HMDB0032090	263.162	[M-H]-	649.294	732.858	500	104.92657:72 217.1597:72 219.18756:36 233.16087:73 263.16064:289	C16H24O3	Lipids and lipid-like molecules	Fatty Acyls	HMDB0032090	null
1304	M267T399	Coumesterol	267.004	6.64478	-	-	1479	hmdb::Coumesterol; E10; true; HMDB0002326	267.027	[M-H]-	357.886	839.65	1000	116.99529:72 140.99892:36 162.99733:36 176.99983:36 183.01068:72 198.99663:107 223.03383:72 266.99313:107	C15H8O5	Phenylpropanoids and polyketides	Isoflavonoids	HMDB0002326	C10205
1308	M267T398	Coumesterol	267.026	6.64132	[111][M]-	[M-H]- 268.03	32	hmdb::Coumesterol; E10; true; HMDB0002326	267.027	[M-H]-	357.886	839.65	1000	116.99529:72 140.99892:36 162.99733:36 176.99983:36 183.01068:72 198.99663:107 223.03383:72 266.99313:107	C15H8O5	Phenylpropanoids and polyketides	Isoflavonoids	HMDB0002326	C10205
1313	M267T69	Inosine	267.07	1.15775	-	-	2358	hmdb::Inosine; ENone; false; HMDB0000195	267.07	[M-H]-	837.885	899.26	1000	92.02642:181 108.01569:182 118.89761:75 129.01825:73 135.03088:1302 267.07263:143	C10H12N4O5	Nucleosides, nucleotides, and analogues	Purine nucleosides	HMDB0000195	C00294
1314	M267T104	Inosine	267.07	1.74046	-	-	208	hmdb::Inosine; ENone; false; HMDB0000195	267.07	[M-H]-	905.408	905.41	1000	65.01392:7 89.02539:7 92.02348:64 108.01834:57 121.02443:7 135.01903:30 135.02887:706 244.34636:7 267.07645:86	C10H12N4O5	Nucleosides, nucleotides, and analogues	Purine nucleosides	HMDB0000195	C00294
1317	M267T194	3-carboxy-4-methyl-5-pentyl-2-furanpropanoic acid	267.121	3.23944	[112][M]-	-	18	hmdb::3-carboxy-4-methyl-5-pentyl-2-furanpropanoic acid; E20; true; HMDB0061643	267.121	[M-H]-	730.83	674.946	692.308	69.0318:36 79.96101:36 93.75213:36 95.17433:36 105.60943:36 107.0484:215 109.06428:72 123.08218:36 151.10884:179 161.12819:72 163.11003:287 165.08948:36 177.12846:430 178.53925:76 179.13046:83 179.14369:4335 179.71129:75 195.07573:36 205.11884:189 221.15683:36 223.13361:3167 227.00285:72 249.11449:72 267.12509:215	C14H20O5	Lipids and lipid-like molecules	Fatty Acyls	HMDB0061643	null
1361	M271T273	16-Hydroxyhexadecanoic acid	271.225	4.55409	[116][M]-	-	157	inhouse::16-Hydroxyhexadecanoic acid; false; [M-H]-	271.225	[M-H]-	887.856	793.246	600	71.05064:72 187.01509:36 225.21863:143 269.21591:36 271.23129:215	C16H32O3	Lipids and lipid-like molecules	Fatty Acyls	HMDB0006294	NA
1362	M271T330	16-Hydroxyhexadecanoic acid	271.225	5.50042	[117][M]-	-	2163	inhouse::16-Hydroxyhexadecanoic acid; false; [M-H]-	271.225	[M-H]-	788.817	825.427	1000	44.99459:36 116.99573:72 197.18916:107 205.15607:73 223.19345:37 223.21034:218 225.22166:3143 225.85379:50 253.22726:110 269.21439:74 271.22742:1565	C16H32O3	Lipids and lipid-like molecules	Fatty Acyls	HMDB0006294	NA
1364	M271T311	DL-.beta.-Hydroxypalmitic acid	271.225	5.17783	-	-	3479	inhouse::DL-.beta.-Hydroxypalmitic acid; false; [M-H]-	271.225	[M-H]-	750	667.214	500	59.01125:107	C16H32O3	-	-	NA	NA
1365	M271T287	16-Hydroxyhexadecanoic acid	271.224	4.78496	-	-	933	inhouse::16-Hydroxyhexadecanoic acid; false; [M-H]-	271.225	[M-H]-	878.255	810.313	800	225.22688:107 253.21474:107 269.21069:36 271.23065:72	C16H32O3	Lipids and lipid-like molecules	Fatty Acyls	HMDB0006294	NA
1388	M273T150_1	4-Hydroxy-5-(phenyl)-valeric acid-O-sulphate	273.04	2.49687	-	-	4404	hmdb::4-Hydroxy-5-(phenyl)-valeric acid-O-sulphate; E10; true; HMDB0059981	273.04	[M-H]-	497.192	754.981	500	79.95417:143 108.05563:72 149.09401:72 169.04318:36 175.07919:145 185.12073:36 188.01073:74 190.98947:72 193.08578:630 227.01505:36 273.039:358 273.05533:251	C11H14O6S	Benzenoids	Benzene and substituted derivatives	HMDB0059981	null
1396	M274T55	Glu-Gln	274.101	0.92325	-	-	3641	inhouse::Glu-Gln; false; [M-H]-	274.101	[M-H]-	693.035	557.744	421.053	51.21349:12 74.01862:24 84.04633:12 94.92263:36 101.06701:24 109.03797:36 114.98704:12 125.87317:24 127.04855:72 128.02954:107 145.05734:107 194.09436:24 256.08636:12	C10H17N3O6	Organic acids and derivatives	Carboxylic acids and derivatives	HMDB0028817	NA
1441	M277T143	Phe-Leu	277.153	2.37955	[121][M]-	-	953	inhouse::Phe-Leu; false; [M-H]-	277.152	[M-H]-	865.167	835.895	800	91.05284:72 130.08156:107 141.10889:107 277.14914:72	C15H22N2O3	Organic acids and derivatives	Carboxylic acids and derivatives	NA	NA
1442	M277T330	Linolenelaidic acid	277.214	5.50485	[122][M]-	-	2168	hmdb::Linolenelaidic acid; E10; true; HMDB0030964	277.215	[M-H]-	783.062	905.726	600	192.99254:217 233.22771:72 259.20056:73 277.20135:73 277.2131:695	C18H30O2	Lipids and lipid-like molecules	Fatty Acyls	HMDB0030964	null
1460	M279T189	3b-Hydroxy-6b-methoxy-7(11)-eremophilen-12,8a-olide	279.156	3.15167	-	-	7	hmdb::3b-Hydroxy-6b-methoxy-7(11)-eremophilen-12,8a-olide; E10; true; HMDB0040755	279.156	[M-H]-	765.241	837.115	428.571	206.98329:36 231.13857:72 235.16513:72 261.15372:36 279.15964:287	C16H24O4	Lipids and lipid-like molecules	Prenol lipids	HMDB0040755	null
1461	M279T217	2,6-Di-tert-butyl-4-ethylphenol	279.193	3.61647	[125][M]-	-	1545	hmdb::2,6-Di-tert-butyl-4-ethylphenol; E10; true; HMDB0040179	279.193	[M+FA-H]-	625.295	750	1000	92.99861:18 233.1568:36	C16H26O	Benzenoids	Benzene and substituted derivatives	HMDB0040179	null
1463	M279T362	Mangiferic acid	279.23	6.03735	[126][M]-	[M-H]- 280.236	23	hmdb::Mangiferic acid; E10; true; HMDB0029800	279.23	[M-H]-	857.037	765.902	600	59.01564:72 186.97987:72 259.01575:36 261.22321:85 279.23163:3397	C18H32O2	Lipids and lipid-like molecules	Fatty Acyls	HMDB0029800	null
1464	M279T199	Linoleic acid	279.23	3.31727	-	-	3659	hmdb::Linoleic acid; E30; false; HMDB0000673	279.23	[M-H]-	880	768.785	500	279.23975:143	C18H32O2	Lipids and lipid-like molecules	Fatty Acyls	HMDB0000673	C01595
1503	M281T216	Oleic acid	281.245	3.60177	-	-	1550	hmdb::Oleic acid; E10; false; HMDB0000207	281.246	[M-H]-	880	770.818	500	281.23959:72 281.25616:107	C18H34O2	Lipids and lipid-like molecules	Fatty Acyls	HMDB0000207	C00712
1504	M281T399_2	Oleic acid	281.246	6.64778	[129][M]-	[M+Cl]- 246.276 [M-H]- 282.253 [M-H-HCOOH]- 328.254	32	hmdb::Oleic acid; E10; false; HMDB0000207	281.246	[M-H]-	870.962	770.818	500	86.988:7 100.93272:43 101.93134:14 127.47825:7 128.99937:14 130.99307:14 144.91762:14 144.99074:14 148.9996:14 152.99672:14 156.99188:14 166.98598:14 166.9951:14 176.98953:21 197.00232:14 200.99527:21 204.9919:14 216.99097:21 220.98109:14 230.99416:7 232.98416:21 239.0381:7 240.98563:36 240.99879:29 254.04422:7 260.97989:21 261.2218:14 280.33588:14 280.98187:36 281.12158:23 281.2471:5367	C18H34O2	Lipids and lipid-like molecules	Fatty Acyls	HMDB0000207	C00712
1523	M283T319	4-Bromo-2,6-di-tert-butylphenol	283.067	5.31623	[130][M]-	-	148	inhouse::4-Bromo-2,6-di-tert-butylphenol; false; [M-H]-	283.067	[M-H]-	766.648	876.544	1000	78.91375:72 264.95947:36 283.07248:215	C14H21BrO	Benzenoids	Phenols	NA	NA
1534	M283T444	Stearic acid	283.261	7.40357	[134][M]-	-	67	hmdb::Stearic acid; E20; false; HMDB0000827	283.261	[M-H]-	494.83	758.145	500	126.92637:12 131.02145:12 154.98866:60 167.05061:48 176.99586:24 178.98956:48 194.98595:48 199.00034:36 214.98413:24 219.05824:12 222.98074:72 239.03627:72 242.99641:48 262.99194:48 264.97241:60 282.96713:36 282.99091:48 283.2666:702	C18H36O2	Lipids and lipid-like molecules	Fatty Acyls	HMDB0000827	C01530
1541	M284T268	Myristoylglycine	284.22	4.47315	[135][M]-	-	4153	hmdb::Myristoylglycine; E10; true; HMDB0013250	284.22	[M-H]-	788.196	667.156	500	74.01871:72 240.22491:72 284.22672:72	C16H31NO3	Organic acids and derivatives	Carboxylic acids and derivatives	HMDB0013250	null
1552	M285T319	2-Pentenoic acid, 5-(4-chlorophenyl)-3-phenyl-, (2Z)-	285.065	5.31623	[130][M+2]-	-	148	inhouse::2-Pentenoic acid, 5-(4-chlorophenyl)-3-phenyl-, (2Z)-; false; [M-H]-	285.065	[M-H]-	734.499	852.704	666.667	80.9147:107 100.93027:72 161.01691:36 241.04604:36 285.06985:358	C17H15ClO2	-	-	NA	NA
1557	M285T219	Hexadecanedioic acid	285.204	3.65555	[137][M]-	-	133	inhouse::Hexadecanedioic acid; false; [M-H]-	285.204	[M-H]-	830.474	866.284	750	220.98991:36 223.21065:217 267.19547:251 285.19739:72	C16H30O4	Lipids and lipid-like molecules	Fatty Acyls	HMDB0000672	C19615
1613	M289T98	Uridine	289.064	1.62892	-	-	4419	hmdb::Uridine; ENone; false; HMDB0000296	289.065	[M+FA-H]-	769.883	931.408	833.333	110.02177:251 111.01515:143 117.0172:18 124.03622:36 138.01302:18 140.02475:36 152.03317:90 191.02994:18 200.05359:161 206.99303:18 243.05963:143	C9H12N2O6	Nucleosides, nucleotides, and analogues	Pyrimidine nucleosides	HMDB0000296	C00299
[truncated: 265 more rows]

## Sheet: Table S5
Table S5 KEGG pathway analysis of 567 positive-mode metabolites identified in serum samples
#	Pathway	Count	Pathway ID
1	Metabolic pathways	50	map01100
2	Biosynthesis of amino acids	12	map01230
[truncated: 119 more rows]

## Sheet: Table S6
Table S6 KEGG pathway analysis of 431 negative-mode metabolites identified in serum samples
[truncated: 111 more rows]

[truncated: 3 more sheets: Table S7, Table S8, Table S9]
